# Supplementary material for: Contrasting Patterns of Plants, Bees, Hoverflies and Spiders in Different Habitats in a Central European Agricultural Landscape
Source: Ecol Evol. 2024 Dec 16;14(12):e70711. doi: 10.1002/ece3.70711 (PMC11647180; doi:10.1002/ece3.70711)
Supplement: Supplementary file 1 — Data S1. [file ECE3-14-e70711-s001.zip]

Archive with 2 entries (2 files):
- Appendix Table 1.xlsx
- Appendix_Code.R
