# Supplementary material for: Contrasting Patterns of Plants, Bees, Hoverflies and Spiders in Different Habitats in a Central European Agricultural Landscape
Source: Ecol Evol. 2024 Dec 16;14(12):e70711. doi: 10.1002/ece3.70711 (PMC11647180; doi:10.1002/ece3.70711)
Supplement: Supplementary file 1 — Data S1. [file ECE3-14-e70711-s001.zip › Appendix Table 1.xlsx]

## Sheet: vegetation
n	field	transect_location	transect	habitat_type	quadrat_number	species	coverage	abbreviation
1	HET 1 F	control	A	road_verge	1	Elymus repens	60	Elymrepe
2	HET 1 F	control	A	road_verge	1	Solidago gigantea	20	Soligiga
3	HET 1 F	control	A	road_verge	1	Phragmites australis	1	Phraaust
4	HET 1 F	control	A	road_verge	1	Convolvulus arvensis	2	Convarve
5	HET 1 F	control	A	road_verge	1	Artemisia vulgaris	1	Artevulg
6	HET 1 F	control	A	road_verge	1	Daucus carota	0.1	Dauccaro
8	HET 1 F	control	A	road_verge	2	Elymus repens	12	Elymrepe
9	HET 1 F	control	A	road_verge	2	Solidago gigantea	70	Soligiga
10	HET 1 F	control	A	road_verge	2	Phragmites australis	5	Phraaust
11	HET 1 F	control	A	road_verge	2	Convolvulus arvensis	0.2	Convarve
12	HET 1 F	control	A	road_verge	2	Vicia sativa subsp. nigra	1	Vicinigr
13	HET 1 F	control	A	road_verge	2	Poa trivialis	2	Poatriv
15	HET 1 F	control	B	road_verge	1	Elymus repens	70	Elymrepe
16	HET 1 F	control	B	road_verge	1	Solidago gigantea	7	Soligiga
17	HET 1 F	control	B	road_verge	1	Phragmites australis	6	Phraaust
18	HET 1 F	control	B	road_verge	1	Consolida regalis	2	Consrega
19	HET 1 F	control	B	road_verge	1	Veronica polita	0.2	Veropoli
21	HET 1 F	control	B	road_verge	2	Elymus repens	75	Elymrepe
22	HET 1 F	control	B	road_verge	2	Solidago gigantea	4	Soligiga
23	HET 1 F	control	B	road_verge	2	Phragmites australis	3	Phraaust
24	HET 1 F	control	B	road_verge	2	Convolvulus arvensis	3	Convarve
25	HET 1 F	control	B	road_verge	2	Artemisia vulgaris	0.7	Artevulg
26	HET 1 F	control	B	road_verge	2	Poa trivialis	1	Poatriv
27	HET 1 F	control	B	road_verge	2	Veronica polita	0.3	Veropoli
28	HET 1 F	control	B	road_verge	2	Torilis arvensis	3	Toriarve
29	HET 1 F	control	B	road_verge	2	Bromus sterilis	0.2	Bromster
61	HET 1 F	WFF	A	WFF	1	Ambrosia artemisiifolia	4	Ambrarte
62	HET 1 F	WFF	A	WFF	1	Anthyllis vulneraria	20	Anthvuln
63	HET 1 F	WFF	A	WFF	1	Bromus sterilis	0.3	Bromster
64	HET 1 F	WFF	A	WFF	1	Cephalaria transsylvanica	25	Cephtran
65	HET 1 F	WFF	A	WFF	1	Cirsium arvense	15	Cirsarve
66	HET 1 F	WFF	A	WFF	1	Elymus repens	0.2	Elymrepe
67	HET 1 F	WFF	A	WFF	1	Festuca valesiaca	1	Festvale
68	HET 1 F	WFF	A	WFF	1	Lolium perenne	1	Lolipere
69	HET 1 F	WFF	A	WFF	1	Onobrychis arenaria	4	Onobaren
70	HET 1 F	WFF	A	WFF	1	Plantago lanceolata	2	Planlanc
71	HET 1 F	WFF	A	WFF	1	Poa pratensis	0.2	Poaprat
72	HET 1 F	WFF	A	WFF	1	Puccinellia distans	4	Puccdist
73	HET 1 F	WFF	A	WFF	1	Solidago gigantea	1	Soligiga
74	HET 1 F	WFF	A	WFF	1	Taraxacum campylodes	3	Taracamp
75	HET 1 F	WFF	A	WFF	1	Torilis arvensis	0.2	Toriarve
76	HET 1 F	WFF	A	WFF	1	Tripleurospermum inodorum	0.4	Tripinod
77	HET 1 F	WFF	A	WFF	2	Ambrosia artemisiifolia	1	Ambrarte
78	HET 1 F	WFF	A	WFF	2	Anthyllis vulneraria	20	Anthvuln
79	HET 1 F	WFF	A	WFF	2	Cyanus segetum	0.2	Cyansege
80	HET 1 F	WFF	A	WFF	2	Cephalaria transsylvanica	20	Cephtran
81	HET 1 F	WFF	A	WFF	2	Cirsium arvense	6	Cirsarve
82	HET 1 F	WFF	A	WFF	2	Elymus repens	3	Elymrepe
83	HET 1 F	WFF	A	WFF	2	Onobrychis arenaria	5	Onobaren
84	HET 1 F	WFF	A	WFF	2	Poa pratensis	0.2	Poaprat
85	HET 1 F	WFF	A	WFF	2	Polygonum aviculare	0.2	Polyavic
86	HET 1 F	WFF	A	WFF	2	Puccinellia distans	2	Puccdist
87	HET 1 F	WFF	A	WFF	2	Salvia nemorosa	9	Salvnemo
88	HET 1 F	WFF	A	WFF	2	Salvia pratensis	8	Salvprat
89	HET 1 F	WFF	A	WFF	2	Seseli pallasii	0.2	Sesepall
90	HET 1 F	WFF	A	WFF	2	Sonchus asper	0.3	Soncaspe
91	HET 1 F	WFF	A	WFF	2	Tripleurospermum inodorum	1	Tripinod
94	HET 1 F	WFF	B	WFF	1	Agrostemma githago	0.4	Agrogith
95	HET 1 F	WFF	B	WFF	1	Anthyllis vulneraria	2	Anthvuln
96	HET 1 F	WFF	B	WFF	1	Apera spica-venti	2	Apervent
97	HET 1 F	WFF	B	WFF	1	Bromus tectorum	0.1	Bromtect
98	HET 1 F	WFF	B	WFF	1	Cyanus segetum	0.3	Cyansege
99	HET 1 F	WFF	B	WFF	1	Cephalaria transsylvanica	70	Cephtran
100	HET 1 F	WFF	B	WFF	1	Cirsium arvense	4	Cirsarve
101	HET 1 F	WFF	B	WFF	1	Cruciata pedemontana	0.4	Crucpede
102	HET 1 F	WFF	B	WFF	1	Festuca valesiaca	0.1	Festvale
103	HET 1 F	WFF	B	WFF	1	Galium aparine	0.5	Galiapar
104	HET 1 F	WFF	B	WFF	1	Onobrychis arenaria	5	Onobaren
105	HET 1 F	WFF	B	WFF	1	Pimpinella saxifraga	1.5	Pimpsaxi
106	HET 1 F	WFF	B	WFF	1	Plantago lanceolata	1	Planlanc
107	HET 1 F	WFF	B	WFF	1	Potentilla recta	1.5	Poterect
108	HET 1 F	WFF	B	WFF	1	Prunella laciniata	0.8	Prunlaci
109	HET 1 F	WFF	B	WFF	1	Puccinellia distans	0.2	Puccdist
110	HET 1 F	WFF	B	WFF	1	Salvia austriaca	5	Salvaust
111	HET 1 F	WFF	B	WFF	1	Salvia nemorosa	5	Salvnemo
112	HET 1 F	WFF	B	WFF	1	Seseli pallasii	0.6	Sesepall
113	HET 1 F	WFF	B	WFF	1	Taraxacum campylodes	0.4	Taracamp
114	HET 1 F	WFF	B	WFF	1	Trifolium montanum	0.5	Trifmont
115	HET 1 F	WFF	B	WFF	2	Ambrosia artemisiifolia	0.1	Ambrarte
116	HET 1 F	WFF	B	WFF	2	Anthyllis vulneraria	0.8	Anthvuln
117	HET 1 F	WFF	B	WFF	2	Buglossoides arvensis	0.1	Buglarve
118	HET 1 F	WFF	B	WFF	2	Cephalaria transsylvanica	65	Cephtran
119	HET 1 F	WFF	B	WFF	2	Cirsium arvense	5	Cirsarve
120	HET 1 F	WFF	B	WFF	2	Consolida regalis	0.2	Consrega
121	HET 1 F	WFF	B	WFF	2	Convolvulus arvensis	0.5	Convarve
122	HET 1 F	WFF	B	WFF	2	Daucus carota	0.1	Dauccaro
123	HET 1 F	WFF	B	WFF	2	Galium aparine	0.3	Galiapar
124	HET 1 F	WFF	B	WFF	2	Onobrychis arenaria	3	Onobaren
125	HET 1 F	WFF	B	WFF	2	Potentilla recta	1	Poterect
126	HET 1 F	WFF	B	WFF	2	Salvia austriaca	6	Salvaust
127	HET 1 F	WFF	B	WFF	2	Salvia nemorosa	7	Salvnemo
128	HET 1 F	WFF	B	WFF	2	Seseli pallasii	0.7	Sesepall
129	HET 1 F	WFF	B	WFF	2	Stachys annua	0.1	Stacannu
130	HET 1 F	WFF	B	WFF	2	Taraxacum campylodes	0.6	Taracamp
131	HET 1 F	WFF	B	WFF	2	Trifolium montanum	0.3	Trifmont
151	HET 1 F	WFF	E	crop	1	Echinochloa crus-galli	0.2	Echigall
154	HET 1 F	WFF	E	crop	2	Abutilon theophrasti	0.4	Abuttheo
155	HET 1 F	WFF	E	crop	2	Echinochloa crus-galli	0.1	Echigall
158	HET 1 F	WFF	F	crop	1	Amaranthus albus	0.5	Amaralbu
159	HET 1 F	WFF	F	crop	1	Ambrosia artemisiifolia	0.4	Ambrarte
160	HET 1 F	WFF	F	crop	1	Convolvulus arvensis	0.8	Convarve
161	HET 1 F	WFF	F	crop	1	Echinochloa crus-galli	1	Echigall
164	HET 1 F	WFF	F	crop	2	Convolvulus arvensis	0.2	Convarve
165	HET 1 F	WFF	F	crop	2	Echinochloa crus-galli	1	Echigall
168	HET 2 F	control	A	road_verge	1	Convolvulus arvensis	1	Convarve
169	HET 2 F	control	A	road_verge	1	Elymus repens	99	Elymrepe
170	HET 2 F	control	A	road_verge	2	Ballota nigra	0.5	Ballnigr
171	HET 2 F	control	A	road_verge	2	Bromus sterilis	0.3	Bromster
172	HET 2 F	control	A	road_verge	2	Lepidium draba	2	Lepidrab
173	HET 2 F	control	A	road_verge	2	Convolvulus arvensis	0.2	Convarve
174	HET 2 F	control	A	road_verge	2	Dactylis glomerata	4	Dactglom
175	HET 2 F	control	A	road_verge	2	Descurainia sophia	0.1	Descsoph
176	HET 2 F	control	A	road_verge	2	Elymus repens	88	Elymrepe
177	HET 2 F	control	A	road_verge	2	Lamium amplexicaule	0.2	Lamiampl
178	HET 2 F	control	A	road_verge	2	Silene latifolia subsp. alba	4	Silealba
179	HET 2 F	control	A	road_verge	2	Viola arvensis	1	Violarve
180	HET 2 F	control	B	road_verge	1	Ballota nigra	0.7	Ballnigr
181	HET 2 F	control	B	road_verge	1	Bromus sterilis	2	Bromster
182	HET 2 F	control	B	road_verge	1	Carduus acanthoides	0.4	Cardacan
183	HET 2 F	control	B	road_verge	1	Convolvulus arvensis	0.2	Convarve
184	HET 2 F	control	B	road_verge	1	Dactylis glomerata	2	Dactglom
185	HET 2 F	control	B	road_verge	1	Elymus repens	93	Elymrepe
186	HET 2 F	control	B	road_verge	1	Silene latifolia subsp. alba	2	Silealba
187	HET 2 F	control	B	road_verge	1	Veronica polita	0.1	Veropoli
188	HET 2 F	control	B	road_verge	1	Viola arvensis	0.3	Violarve
189	HET 2 F	control	B	road_verge	2	Bromus sterilis	10	Bromster
190	HET 2 F	control	B	road_verge	2	Convolvulus arvensis	0.4	Convarve
191	HET 2 F	control	B	road_verge	2	Elymus repens	90	Elymrepe
192	HET 2 F	control	B	road_verge	2	Silene latifolia subsp. alba	0.5	Silealba
235	HET 2 F	WFF	A	WFF	1	Ambrosia artemisiifolia	10	Ambrarte
236	HET 2 F	WFF	A	WFF	1	Anagallis arvensis	0.3	Anagarve
237	HET 2 F	WFF	A	WFF	1	Anthyllis vulneraria	0.3	Anthvuln
238	HET 2 F	WFF	A	WFF	1	Apera spica-venti	2	Apervent
239	HET 2 F	WFF	A	WFF	1	Cephalaria transsylvanica	30	Cephtran
240	HET 2 F	WFF	A	WFF	1	Cirsium arvense	0.3	Cirsarve
241	HET 2 F	WFF	A	WFF	1	Dianthus giganteiformis subsp. Pontederae	0.4	Dianpont
242	HET 2 F	WFF	A	WFF	1	Elymus repens	3	Elymrepe
243	HET 2 F	WFF	A	WFF	1	Medicago lupulina	40	Medilupu
244	HET 2 F	WFF	A	WFF	1	Silene viscosa	0.4	Silevisc
245	HET 2 F	WFF	A	WFF	1	Onobrychis arenaria	4	Onobaren
246	HET 2 F	WFF	A	WFF	1	Pimpinella saxifraga	0.2	Pimpsaxi
247	HET 2 F	WFF	A	WFF	1	Plantago lanceolata	0.6	Planlanc
248	HET 2 F	WFF	A	WFF	1	Polygonum aviculare	0.2	Polyavic
249	HET 2 F	WFF	A	WFF	1	Potentilla recta	0.6	Poterect
250	HET 2 F	WFF	A	WFF	1	Ranunculus polyanthemos	0.2	Ranupoly
251	HET 2 F	WFF	A	WFF	1	Seseli pallasii	1	Sesepall
252	HET 2 F	WFF	A	WFF	1	Tripleurospermum inodorum	0.4	Tripinod
253	HET 2 F	WFF	A	WFF	2	Ambrosia artemisiifolia	1	Ambrarte
254	HET 2 F	WFF	A	WFF	2	Anagallis arvensis	0.2	Anagarve
255	HET 2 F	WFF	A	WFF	2	Anthyllis vulneraria	0.1	Anthvuln
256	HET 2 F	WFF	A	WFF	2	Carduus acanthoides	0.3	Cardacan
257	HET 2 F	WFF	A	WFF	2	Cephalaria transsylvanica	60	Cephtran
258	HET 2 F	WFF	A	WFF	2	Chenopodium strictum	0.3	Chenstri
259	HET 2 F	WFF	A	WFF	2	Convolvulus arvensis	0.6	Convarve
260	HET 2 F	WFF	A	WFF	2	Crepis foetida subsp. Rhoeadifolia	0.2	Creprhoe
261	HET 2 F	WFF	A	WFF	2	Dianthus giganteiformis subsp. Pontederae	0.2	Dianpont
262	HET 2 F	WFF	A	WFF	2	Onobrychis arenaria	2	Onobaren
263	HET 2 F	WFF	A	WFF	2	Picris hieracioides	0.2	Picrhier
264	HET 2 F	WFF	A	WFF	2	Plantago major subsp. Intermedia	0.2	Planinte
265	HET 2 F	WFF	A	WFF	2	Puccinellia distans	4	Puccdist
266	HET 2 F	WFF	A	WFF	2	Salvia nemorosa	3	Salvnemo
267	HET 2 F	WFF	A	WFF	2	Seseli pallasii	2	Sesepall
268	HET 2 F	WFF	A	WFF	2	Stachys annua	0.1	Stacannu
269	HET 2 F	WFF	A	WFF	2	Torilis arvensis	0.3	Toriarve
270	HET 2 F	WFF	A	WFF	2	Tripleurospermum inodorum	0.2	Tripinod
273	HET 2 F	WFF	B	WFF	1	Agrostemma githago	1	Agrogith
274	HET 2 F	WFF	B	WFF	1	Ambrosia artemisiifolia	0.4	Ambrarte
275	HET 2 F	WFF	B	WFF	1	Anagallis arvensis	0.7	Anagarve
276	HET 2 F	WFF	B	WFF	1	Apera spica-venti	3	Apervent
277	HET 2 F	WFF	B	WFF	1	Astragalus asper	1	Astraspe
278	HET 2 F	WFF	B	WFF	1	Cephalaria transsylvanica	60	Cephtran
279	HET 2 F	WFF	B	WFF	1	Cirsium arvense	1	Cirsarve
280	HET 2 F	WFF	B	WFF	1	Dianthus giganteiformis subsp. Pontederae	0.2	Dianpont
281	HET 2 F	WFF	B	WFF	1	Elymus repens	11	Elymrepe
282	HET 2 F	WFF	B	WFF	1	Medicago lupulina	1.5	Medilupu
283	HET 2 F	WFF	B	WFF	1	Onobrychis arenaria	3	Onobaren
284	HET 2 F	WFF	B	WFF	1	Potentilla recta	0.3	Poterect
285	HET 2 F	WFF	B	WFF	1	Salvia nemorosa	0.6	Salvnemo
286	HET 2 F	WFF	B	WFF	1	Salvia verticillata	0.4	Salvvert
287	HET 2 F	WFF	B	WFF	1	Sambucus nigra	0.2	Sambnigr
288	HET 2 F	WFF	B	WFF	1	Seseli pallasii	0.6	Sesepall
289	HET 2 F	WFF	B	WFF	1	Silene latifolia subsp. alba	0.6	Silealba
290	HET 2 F	WFF	B	WFF	1	Tripleurospermum inodorum	0.1	Tripinod
291	HET 2 F	WFF	B	WFF	2	Ambrosia artemisiifolia	5	Ambrarte
292	HET 2 F	WFF	B	WFF	2	Anagallis arvensis	0.4	Anagarve
293	HET 2 F	WFF	B	WFF	2	Anthyllis vulneraria	5	Anthvuln
294	HET 2 F	WFF	B	WFF	2	Astragalus asper	2	Astraspe
295	HET 2 F	WFF	B	WFF	2	Cephalaria transsylvanica	35	Cephtran
296	HET 2 F	WFF	B	WFF	2	Cirsium arvense	1	Cirsarve
297	HET 2 F	WFF	B	WFF	2	Dianthus giganteiformis subsp. Pontederae	0.2	Dianpont
298	HET 2 F	WFF	B	WFF	2	Medicago lupulina	10	Medilupu
299	HET 2 F	WFF	B	WFF	2	Silene viscosa	3	Silevisc
300	HET 2 F	WFF	B	WFF	2	Onobrychis arenaria	10	Onobaren
301	HET 2 F	WFF	B	WFF	2	Pimpinella saxifraga	1.5	Pimpsaxi
302	HET 2 F	WFF	B	WFF	2	Salvia nemorosa	0.4	Salvnemo
303	HET 2 F	WFF	B	WFF	2	Salvia pratensis	0.7	Salvprat
304	HET 2 F	WFF	B	WFF	2	Seseli pallasii	1.2	Sesepall
305	HET 2 F	WFF	B	WFF	2	Taraxacum campylodes	1	Taracamp
329	HET 2 F	WFF	E	crop	1	Anagallis arvensis	0.3	Anagarve
330	HET 2 F	WFF	E	crop	1	Convolvulus arvensis	0.3	Convarve
334	HET 2 F	WFF	E	crop	2	Anagallis arvensis	0.2	Anagarve
335	HET 2 F	WFF	E	crop	2	Convolvulus arvensis	2	Convarve
339	HET 2 F	WFF	F	crop	1	Cirsium arvense	7	Cirsarve
340	HET 2 F	WFF	F	crop	1	Elymus repens	3	Elymrepe
344	HET 2 F	WFF	F	crop	2	Cirsium arvense	3	Cirsarve
345	HET 2 F	WFF	F	crop	2	Convolvulus arvensis	1.5	Convarve
346	HET 2 F	WFF	F	crop	2	Elymus repens	1	Elymrepe
348	HET 2 F	WFF	F	crop	2	Sinapis arvensis	0.1	Sinaarve
350	HET 3 F	control	A	road_verge	1	Artemisia vulgaris	3	Artevulg
351	HET 3 F	control	A	road_verge	1	Lepidium draba	1	Lepidrab
352	HET 3 F	control	A	road_verge	1	Chenopodium strictum	0.2	Chenstri
353	HET 3 F	control	A	road_verge	1	Consolida regalis	1	Consrega
354	HET 3 F	control	A	road_verge	1	Convolvulus arvensis	2	Convarve
355	HET 3 F	control	A	road_verge	1	Elymus repens	40	Elymrepe
356	HET 3 F	control	A	road_verge	1	Papaver rhoeas	0.3	Paparhoe
357	HET 3 F	control	A	road_verge	1	Silene latifolia subsp. alba	3	Silealba
358	HET 3 F	control	A	road_verge	1	Urtica dioica	50	Urtidioi
359	HET 3 F	control	A	road_verge	2	Consolida regalis	6	Consrega
360	HET 3 F	control	A	road_verge	2	Convolvulus arvensis	3	Convarve
361	HET 3 F	control	A	road_verge	2	Elymus repens	45	Elymrepe
362	HET 3 F	control	A	road_verge	2	Galium aparine	0.4	Galiapar
363	HET 3 F	control	A	road_verge	2	Silene latifolia subsp. alba	1	Silealba
364	HET 3 F	control	A	road_verge	2	Urtica dioica	45	Urtidioi
365	HET 3 F	control	B	road_verge	1	Arrhenatherum elatius	1	Arrhelat
366	HET 3 F	control	B	road_verge	1	Artemisia vulgaris	0.3	Artevulg
367	HET 3 F	control	B	road_verge	1	Chenopodium strictum	0.1	Chenstri
368	HET 3 F	control	B	road_verge	1	Consolida regalis	2	Consrega
369	HET 3 F	control	B	road_verge	1	Convolvulus arvensis	2	Convarve
370	HET 3 F	control	B	road_verge	1	Descurainia sophia	0.3	Descsoph
371	HET 3 F	control	B	road_verge	1	Elymus repens	40	Elymrepe
372	HET 3 F	control	B	road_verge	1	Galium aparine	7	Galiapar
373	HET 3 F	control	B	road_verge	1	Onopordum acanthium	1	Onopacan
374	HET 3 F	control	B	road_verge	1	Silene latifolia subsp. alba	2	Silealba
375	HET 3 F	control	B	road_verge	1	Urtica dioica	45	Urtidioi
376	HET 3 F	control	B	road_verge	2	Ballota nigra	1	Ballnigr
377	HET 3 F	control	B	road_verge	2	Lepidium draba	1	Lepidrab
378	HET 3 F	control	B	road_verge	2	Convolvulus arvensis	2	Convarve
379	HET 3 F	control	B	road_verge	2	Elymus repens	70	Elymrepe
380	HET 3 F	control	B	road_verge	2	Galium aparine	0.2	Galiapar
381	HET 3 F	control	B	road_verge	2	Onopordum acanthium	2	Onopacan
382	HET 3 F	control	B	road_verge	2	Silene latifolia subsp. alba	4	Silealba
383	HET 3 F	control	B	road_verge	2	Urtica dioica	20	Urtidioi
438	HET 3 F	WFF	A	WFF	1	Ambrosia artemisiifolia	25	Ambrarte
439	HET 3 F	WFF	A	WFF	1	Atriplex tatarica	1	Atritata
440	HET 3 F	WFF	A	WFF	1	Bromus sterilis	6	Bromster
441	HET 3 F	WFF	A	WFF	1	Cephalaria transsylvanica	2	Cephtran
442	HET 3 F	WFF	A	WFF	1	Dianthus giganteiformis subsp. Pontederae	0.6	Dianpont
443	HET 3 F	WFF	A	WFF	1	Elymus repens	4	Elymrepe
444	HET 3 F	WFF	A	WFF	1	Lolium perenne	50	Lolipere
445	HET 3 F	WFF	A	WFF	1	Medicago lupulina	0.1	Medilupu
446	HET 3 F	WFF	A	WFF	1	Silene viscosa	0.4	Silevisc
447	HET 3 F	WFF	A	WFF	1	Onobrychis arenaria	0.4	Onobaren
448	HET 3 F	WFF	A	WFF	1	Poa pratensis	3	Poaprat
449	HET 3 F	WFF	A	WFF	1	Potentilla recta	0.4	Poterect
450	HET 3 F	WFF	A	WFF	1	Salvia pratensis	3	Salvprat
451	HET 3 F	WFF	A	WFF	1	Seseli pallasii	0.2	Sesepall
452	HET 3 F	WFF	A	WFF	1	Veronica arvensis	0.2	Veroarve
453	HET 3 F	WFF	A	WFF	1	Viola arvensis	0.1	Violarve
454	HET 3 F	WFF	A	WFF	2	Achillea collina	0.4	Achicoll
455	HET 3 F	WFF	A	WFF	2	Ambrosia artemisiifolia	20	Ambrarte
456	HET 3 F	WFF	A	WFF	2	Apera spica-venti	20	Apervent
457	HET 3 F	WFF	A	WFF	2	Atriplex tatarica	2	Atritata
458	HET 3 F	WFF	A	WFF	2	Bromus sterilis	4	Bromster
459	HET 3 F	WFF	A	WFF	2	Cyanus segetum	0.3	Cyansege
460	HET 3 F	WFF	A	WFF	2	Cephalaria transsylvanica	35	Cephtran
461	HET 3 F	WFF	A	WFF	2	Descurainia sophia	0.3	Descsoph
462	HET 3 F	WFF	A	WFF	2	Dianthus giganteiformis subsp. Pontederae	0.3	Dianpont
463	HET 3 F	WFF	A	WFF	2	Elymus repens	10	Elymrepe
464	HET 3 F	WFF	A	WFF	2	Festuca rupicola	1	Festrupi
465	HET 3 F	WFF	A	WFF	2	Silene viscosa	3	Silevisc
466	HET 3 F	WFF	A	WFF	2	Onobrychis arenaria	1	Onobaren
467	HET 3 F	WFF	A	WFF	2	Poa pratensis	1.2	Poaprat
468	HET 3 F	WFF	A	WFF	2	Salvia pratensis	2	Salvprat
469	HET 3 F	WFF	A	WFF	2	Seseli pallasii	0.5	Sesepall
470	HET 3 F	WFF	A	WFF	2	Viola arvensis	0.1	Violarve
472	HET 3 F	WFF	B	WFF	1	Ambrosia artemisiifolia	0.2	Ambrarte
473	HET 3 F	WFF	B	WFF	1	Anthyllis vulneraria	6	Anthvuln
474	HET 3 F	WFF	B	WFF	1	Apera spica-venti	0.4	Apervent
475	HET 3 F	WFF	B	WFF	1	Astragalus austriacus	2	Astraust
476	HET 3 F	WFF	B	WFF	1	Atriplex tatarica	1	Atritata
477	HET 3 F	WFF	B	WFF	1	Lepidium draba	0.2	Lepidrab
478	HET 3 F	WFF	B	WFF	1	Cephalaria transsylvanica	60	Cephtran
479	HET 3 F	WFF	B	WFF	1	Dianthus giganteiformis subsp. Pontederae	0.4	Dianpont
480	HET 3 F	WFF	B	WFF	1	Silene viscosa	2	Silevisc
481	HET 3 F	WFF	B	WFF	1	Onobrychis arenaria	3	Onobaren
482	HET 3 F	WFF	B	WFF	1	Plantago lanceolata	0.5	Planlanc
483	HET 3 F	WFF	B	WFF	1	Poa pratensis	0.2	Poaprat
484	HET 3 F	WFF	B	WFF	1	Salvia austriaca	3	Salvaust
485	HET 3 F	WFF	B	WFF	1	Salvia nemorosa	1	Salvnemo
486	HET 3 F	WFF	B	WFF	1	Seseli pallasii	2	Sesepall
487	HET 3 F	WFF	B	WFF	2	Ambrosia artemisiifolia	0.2	Ambrarte
488	HET 3 F	WFF	B	WFF	2	Anthyllis vulneraria	6	Anthvuln
489	HET 3 F	WFF	B	WFF	2	Apera spica-venti	0.4	Apervent
490	HET 3 F	WFF	B	WFF	2	Astragalus austriacus	2	Astraust
491	HET 3 F	WFF	B	WFF	2	Atriplex tatarica	1	Atritata
492	HET 3 F	WFF	B	WFF	2	Lepidium draba	0.2	Lepidrab
493	HET 3 F	WFF	B	WFF	2	Cephalaria transsylvanica	60	Cephtran
494	HET 3 F	WFF	B	WFF	2	Dianthus giganteiformis subsp. Pontederae	0.4	Dianpont
495	HET 3 F	WFF	B	WFF	2	Silene viscosa	2	Silevisc
496	HET 3 F	WFF	B	WFF	2	Onobrychis arenaria	3	Onobaren
497	HET 3 F	WFF	B	WFF	2	Plantago lanceolata	0.5	Planlanc
498	HET 3 F	WFF	B	WFF	2	Poa pratensis	0.2	Poaprat
499	HET 3 F	WFF	B	WFF	2	Salvia austriaca	3	Salvaust
500	HET 3 F	WFF	B	WFF	2	Salvia nemorosa	1	Salvnemo
501	HET 3 F	WFF	B	WFF	2	Seseli pallasii	2	Sesepall
537	HET 3 F	WFF	E	crop	1	Chenopodium strictum	0.1	Chenstri
538	HET 3 F	WFF	E	crop	1	Consolida regalis	0.8	Consrega
539	HET 3 F	WFF	E	crop	1	Echinochloa crus-galli	4	Echigall
541	HET 3 F	WFF	E	crop	1	Polygonum aviculare	1	Polyavic
542	HET 3 F	WFF	E	crop	1	Veronica polita	0.3	Veropoli
543	HET 3 F	WFF	E	crop	1	Viola arvensis	0.1	Violarve
546	HET 3 F	WFF	E	crop	2	Chenopodium strictum	0.3	Chenstri
547	HET 3 F	WFF	E	crop	2	Consolida regalis	2	Consrega
548	HET 3 F	WFF	E	crop	2	Echinochloa crus-galli	2	Echigall
549	HET 3 F	WFF	E	crop	2	Polygonum aviculare	0.3	Polyavic
550	HET 3 F	WFF	E	crop	2	Viola arvensis	0.4	Violarve
553	HET 3 F	WFF	F	crop	1	Echinochloa crus-galli	1	Echigall
554	HET 3 F	WFF	F	crop	1	Fumaria vaillantii subsp. Schrammii	0.2	Fumaschl
555	HET 3 F	WFF	F	crop	1	Polygonum aviculare	1	Polyavic
556	HET 3 F	WFF	F	crop	1	Veronica polita	0.2	Veropoli
557	HET 3 F	WFF	F	crop	1	Viola arvensis	0.6	Violarve
560	HET 3 F	WFF	F	crop	2	Chenopodium strictum	0.1	Chenstri
561	HET 3 F	WFF	F	crop	2	Consolida regalis	0.4	Consrega
562	HET 3 F	WFF	F	crop	2	Convolvulus arvensis	2	Convarve
564	HET 3 F	WFF	F	crop	2	Polygonum aviculare	1	Polyavic
566	HET 4 F	control	A	road_verge	1	Apera spica-venti	0.1	Apervent
567	HET 4 F	control	A	road_verge	1	Bromus japonicus	0.3	Bromjapo
568	HET 4 F	control	A	road_verge	1	Convolvulus arvensis	5	Convarve
569	HET 4 F	control	A	road_verge	1	Elymus repens	18	Elymrepe
570	HET 4 F	control	A	road_verge	1	Lolium perenne	50	Lolipere
571	HET 4 F	control	A	road_verge	1	Poa pratensis	2	Poaprat
573	HET 4 F	control	A	road_verge	2	Ambrosia artemisiifolia	0.2	Ambrarte
574	HET 4 F	control	A	road_verge	2	Capsella bursa-pastoris	0.1	Capspast
575	HET 4 F	control	A	road_verge	2	Cirsium arvense	0.4	Cirsarve
576	HET 4 F	control	A	road_verge	2	Convolvulus arvensis	6	Convarve
577	HET 4 F	control	A	road_verge	2	Cynodon dactylon	0.5	Cynodact
578	HET 4 F	control	A	road_verge	2	Elymus repens	10	Elymrepe
579	HET 4 F	control	A	road_verge	2	Lolium perenne	58	Lolipere
580	HET 4 F	control	A	road_verge	2	Poa pratensis	1	Poaprat
581	HET 4 F	control	A	road_verge	2	Vicia sativa subsp. nigra	0.2	Vicinigr
583	HET 4 F	control	B	road_verge	1	Adonis aestivalis	0.3	Adonaest
584	HET 4 F	control	B	road_verge	1	Apera spica-venti	0.4	Apervent
585	HET 4 F	control	B	road_verge	1	Bromus hordeaceus	0.4	Bromhord
586	HET 4 F	control	B	road_verge	1	Bromus japonicus	0.4	Bromjapo
587	HET 4 F	control	B	road_verge	1	Convolvulus arvensis	5	Convarve
588	HET 4 F	control	B	road_verge	1	Cynodon dactylon	15	Cynodact
589	HET 4 F	control	B	road_verge	1	Dactylis glomerata	30	Dactglom
590	HET 4 F	control	B	road_verge	1	Elymus repens	25	Elymrepe
591	HET 4 F	control	B	road_verge	1	Lolium perenne	15	Lolipere
592	HET 4 F	control	B	road_verge	1	Poa pratensis	10	Poaprat
593	HET 4 F	control	B	road_verge	1	Veronica arvensis	0.2	Veroarve
594	HET 4 F	control	B	road_verge	2	Consolida regalis	0.3	Consrega
595	HET 4 F	control	B	road_verge	2	Convolvulus arvensis	10	Convarve
596	HET 4 F	control	B	road_verge	2	Cynodon dactylon	2	Cynodact
597	HET 4 F	control	B	road_verge	2	Dactylis glomerata	4	Dactglom
598	HET 4 F	control	B	road_verge	2	Elymus repens	50	Elymrepe
599	HET 4 F	control	B	road_verge	2	Lactuca saligna	0.4	Lactsali
600	HET 4 F	control	B	road_verge	2	Lolium perenne	20	Lolipere
601	HET 4 F	control	B	road_verge	2	Poa pratensis	14	Poaprat
656	HET 4 F	WFF	A	WFF	1	Anthyllis vulneraria	2	Anthvuln
657	HET 4 F	WFF	A	WFF	1	Bromus sterilis	0.4	Bromster
658	HET 4 F	WFF	A	WFF	1	Cephalaria transsylvanica	10	Cephtran
659	HET 4 F	WFF	A	WFF	1	Convolvulus arvensis	0.5	Convarve
660	HET 4 F	WFF	A	WFF	1	Cynodon dactylon	2	Cynodact
661	HET 4 F	WFF	A	WFF	1	Lactuca saligna	0.6	Lactsali
662	HET 4 F	WFF	A	WFF	1	Medicago sativa	10	Medisati
663	HET 4 F	WFF	A	WFF	1	Polygonum aviculare	1	Polyavic
664	HET 4 F	WFF	A	WFF	1	Prunella laciniata	0.1	Prunlaci
665	HET 4 F	WFF	A	WFF	1	Salvia nemorosa	4	Salvnemo
666	HET 4 F	WFF	A	WFF	1	Salvia pratensis	3	Salvprat
667	HET 4 F	WFF	A	WFF	1	Seseli pallasii	1	Sesepall
668	HET 4 F	WFF	A	WFF	1	Taraxacum campylodes	0.6	Taracamp
669	HET 4 F	WFF	A	WFF	1	Torilis arvensis	0.1	Toriarve
670	HET 4 F	WFF	A	WFF	2	Capsella bursa-pastoris	0.1	Capspast
671	HET 4 F	WFF	A	WFF	2	Cephalaria transsylvanica	6	Cephtran
672	HET 4 F	WFF	A	WFF	2	Dianthus giganteiformis subsp. Pontederae	0.2	Dianpont
673	HET 4 F	WFF	A	WFF	2	Medicago sativa	20	Medisati
674	HET 4 F	WFF	A	WFF	2	Onobrychis arenaria	0.3	Onobaren
675	HET 4 F	WFF	A	WFF	2	Polygonum aviculare	0.1	Polyavic
676	HET 4 F	WFF	A	WFF	2	Salvia nemorosa	0.4	Salvnemo
677	HET 4 F	WFF	A	WFF	2	Salvia pratensis	8	Salvprat
678	HET 4 F	WFF	A	WFF	2	Seseli pallasii	5	Sesepall
679	HET 4 F	WFF	A	WFF	2	Taraxacum campylodes	1	Taracamp
680	HET 4 F	WFF	A	WFF	1	Ambrosia artemisiifolia	15	Ambrarte
685	HET 4 F	WFF	B	WFF	1	Ambrosia artemisiifolia	0.4	Ambrarte
686	HET 4 F	WFF	B	WFF	1	Cephalaria transsylvanica	7	Cephtran
687	HET 4 F	WFF	B	WFF	1	Convolvulus arvensis	0.3	Convarve
688	HET 4 F	WFF	B	WFF	1	Echinochloa crus-galli	3	Echigall
689	HET 4 F	WFF	B	WFF	1	Holosteum umbellatum	0.2	Holoumbe
690	HET 4 F	WFF	B	WFF	1	Lactuca × dichotoma (L. saligna × L. serriola)	2	Lactserr
691	HET 4 F	WFF	B	WFF	1	Lactuca serriola	2	Lactserr.1
692	HET 4 F	WFF	B	WFF	1	Medicago sativa	28	Medisati
693	HET 4 F	WFF	B	WFF	1	Silene viscosa	0.1	Silevisc
694	HET 4 F	WFF	B	WFF	1	Seseli pallasii	0.3	Sesepall
695	HET 4 F	WFF	B	WFF	2	Arenaria serpyllifolia	0.1	Arenserp
696	HET 4 F	WFF	B	WFF	2	Cephalaria transsylvanica	1.5	Cephtran
697	HET 4 F	WFF	B	WFF	2	Convolvulus arvensis	7	Convarve
698	HET 4 F	WFF	B	WFF	2	Echium vulgare	0.2	Echivulg
699	HET 4 F	WFF	B	WFF	2	Holosteum umbellatum	0.1	Holoumbe
700	HET 4 F	WFF	B	WFF	2	Medicago sativa	40	Medisati
701	HET 4 F	WFF	B	WFF	2	Podospermum canum	0.4	Podocanu
702	HET 4 F	WFF	B	WFF	2	Seseli pallasii	1	Sesepall
703	HET 4 F	WFF	B	WFF	2	Sorghum halepense	0.1	Sorghale
704	HET 4 F	WFF	B	WFF	2	Veronica polita	0.1	Veropoli
742	HET 4 F	WFF	E	crop	1	Echinochloa crus-galli	1	Echigall
743	HET 4 F	WFF	E	crop	1	Lolium perenne	1	Lolipere
744	HET 4 F	WFF	E	crop	1	Stachys annua	2	Stacannu
745	HET 4 F	WFF	E	crop	1	Taraxacum campylodes	3	Taracamp
749	HET 4 F	WFF	E	crop	2	Chenopodium strictum	0.1	Chenstri
750	HET 4 F	WFF	E	crop	2	Convolvulus arvensis	1	Convarve
751	HET 4 F	WFF	E	crop	2	Echinochloa crus-galli	5	Echigall
752	HET 4 F	WFF	E	crop	2	Lolium perenne	3	Lolipere
753	HET 4 F	WFF	E	crop	2	Plantago major subsp. Intermedia	0.2	Planinte
754	HET 4 F	WFF	E	crop	2	Stachys annua	1	Stacannu
755	HET 4 F	WFF	E	crop	2	Taraxacum campylodes	5	Taracamp
759	HET 4 F	WFF	F	crop	1	Convolvulus arvensis	1	Convarve
760	HET 4 F	WFF	F	crop	1	Echinochloa crus-galli	0.2	Echigall
761	HET 4 F	WFF	F	crop	1	Taraxacum campylodes	2	Taracamp
765	HET 4 F	WFF	F	crop	2	Convolvulus arvensis	0.4	Convarve
766	HET 4 F	WFF	F	crop	2	Crepis foetida subsp. Rhoeadifolia	1	Creprhoe
767	HET 4 F	WFF	F	crop	2	Poa pratensis	1	Poaprat
768	HET 4 F	WFF	F	crop	2	Taraxacum campylodes	0.3	Taracamp
770	HOM 1 F	control	A	road_verge	1	Arrhenatherum elatius	4	Arrhelat
771	HOM 1 F	control	A	road_verge	1	Lepidium draba	0.4	Lepidrab
772	HOM 1 F	control	A	road_verge	1	Daucus carota	0.7	Dauccaro
773	HOM 1 F	control	A	road_verge	1	Elymus repens	22	Elymrepe
774	HOM 1 F	control	A	road_verge	1	Festuca pratensis	30	Festprat
775	HOM 1 F	control	A	road_verge	1	Phragmites australis	6	Phraaust
776	HOM 1 F	control	A	road_verge	1	Silene latifolia subsp. alba	1	Silealba
777	HOM 1 F	control	A	road_verge	1	Solidago gigantea	15	Soligiga
778	HOM 1 F	control	A	road_verge	1	Urtica dioica	1.5	Urtidioi
780	HOM 1 F	control	A	road_verge	2	Arrhenatherum elatius	2	Arrhelat
781	HOM 1 F	control	A	road_verge	2	Lepidium draba	0.1	Lepidrab
782	HOM 1 F	control	A	road_verge	2	Cirsium arvense	0.2	Cirsarve
783	HOM 1 F	control	A	road_verge	2	Convolvulus arvensis	0.3	Convarve
784	HOM 1 F	control	A	road_verge	2	Elymus repens	1	Elymrepe
785	HOM 1 F	control	A	road_verge	2	Festuca pratensis	68	Festprat
786	HOM 1 F	control	A	road_verge	2	Pastinaca sativa	2	Pastsati
787	HOM 1 F	control	A	road_verge	2	Phragmites australis	2	Phraaust
789	HOM 1 F	control	B	road_verge	1	Calystegia sepium	0.7	Calysepi
790	HOM 1 F	control	B	road_verge	1	Cirsium arvense	4	Cirsarve
791	HOM 1 F	control	B	road_verge	1	Euphorbia esula	1	Euphesul
792	HOM 1 F	control	B	road_verge	1	Festuca pratensis	80	Festprat
793	HOM 1 F	control	B	road_verge	1	Lathyrus tuberosus	8	Lathtube
794	HOM 1 F	control	B	road_verge	1	Poa pratensis	2	Poaprat
795	HOM 1 F	control	B	road_verge	1	Silene latifolia subsp. alba	1	Silealba
796	HOM 1 F	control	B	road_verge	1	Vicia sativa subsp. nigra	0.6	Vicinigr
798	HOM 1 F	control	B	road_verge	2	Calystegia sepium	0.7	Calysepi
799	HOM 1 F	control	B	road_verge	2	Lepidium draba	0.3	Lepidrab
800	HOM 1 F	control	B	road_verge	2	Cirsium arvense	8	Cirsarve
801	HOM 1 F	control	B	road_verge	2	Festuca pratensis	80	Festprat
802	HOM 1 F	control	B	road_verge	2	Galium aparine	0.1	Galiapar
803	HOM 1 F	control	B	road_verge	2	Poa pratensis	1	Poaprat
804	HOM 1 F	control	B	road_verge	2	Rubus caesius	1	Rubucaes
805	HOM 1 F	control	B	road_verge	2	Silene latifolia subsp. alba	1	Silealba
867	HOM 1 F	WFF	A	WFF	1	Anthyllis vulneraria	2	Anthvuln
868	HOM 1 F	WFF	A	WFF	1	Apera spica-venti	1	Apervent
869	HOM 1 F	WFF	A	WFF	1	Artemisia vulgaris	5	Artevulg
870	HOM 1 F	WFF	A	WFF	1	Astragalus onobrychis	1	Astronob
871	HOM 1 F	WFF	A	WFF	1	Capsella bursa-pastoris	0.1	Capspast
872	HOM 1 F	WFF	A	WFF	1	Cephalaria transsylvanica	55	Cephtran
873	HOM 1 F	WFF	A	WFF	1	Daucus carota	0.2	Dauccaro
874	HOM 1 F	WFF	A	WFF	1	Dianthus giganteiformis subsp. Pontederae	1	Dianpont
875	HOM 1 F	WFF	A	WFF	1	Festuca rupicola	4	Festrupi
876	HOM 1 F	WFF	A	WFF	1	Silene viscosa	4	Silevisc
877	HOM 1 F	WFF	A	WFF	1	Onobrychis arenaria	3	Onobaren
878	HOM 1 F	WFF	A	WFF	1	Salvia austriaca	2	Salvaust
879	HOM 1 F	WFF	A	WFF	1	Salvia nemorosa	11	Salvnemo
880	HOM 1 F	WFF	A	WFF	1	Seseli pallasii	1	Sesepall
881	HOM 1 F	WFF	A	WFF	1	Tripleurospermum inodorum	1	Tripinod
882	HOM 1 F	WFF	A	WFF	1	Veronica arvensis	0.1	Veroarve
883	HOM 1 F	WFF	A	WFF	2	Anthyllis vulneraria	10	Anthvuln
884	HOM 1 F	WFF	A	WFF	2	Apera spica-venti	0.2	Apervent
885	HOM 1 F	WFF	A	WFF	2	Artemisia vulgaris	3	Artevulg
886	HOM 1 F	WFF	A	WFF	2	Cephalaria transsylvanica	65	Cephtran
887	HOM 1 F	WFF	A	WFF	2	Daucus carota	1	Dauccaro
888	HOM 1 F	WFF	A	WFF	2	Dianthus giganteiformis subsp. Pontederae	0.5	Dianpont
889	HOM 1 F	WFF	A	WFF	2	Holosteum umbellatum	0.1	Holoumbe
890	HOM 1 F	WFF	A	WFF	2	Silene viscosa	2	Silevisc
891	HOM 1 F	WFF	A	WFF	2	Onobrychis arenaria	3	Onobaren
892	HOM 1 F	WFF	A	WFF	2	Pimpinella saxifraga	0.1	Pimpsaxi
893	HOM 1 F	WFF	A	WFF	2	Seseli pallasii	0.2	Sesepall
894	HOM 1 F	WFF	A	WFF	2	Tripleurospermum inodorum	0.3	Tripinod
895	HOM 1 F	WFF	A	WFF	2	Veronica arvensis	1	Veroarve
898	HOM 1 F	WFF	B	WFF	1	Cota austriaca	0.2	Cotaaust
899	HOM 1 F	WFF	B	WFF	1	Anthyllis vulneraria	4	Anthvuln
900	HOM 1 F	WFF	B	WFF	1	Apera spica-venti	1.5	Apervent
901	HOM 1 F	WFF	B	WFF	1	Artemisia vulgaris	2	Artevulg
902	HOM 1 F	WFF	B	WFF	1	Bromus japonicus	0.2	Bromjapo
903	HOM 1 F	WFF	B	WFF	1	Bromus sterilis	7	Bromster
904	HOM 1 F	WFF	B	WFF	1	Bromus tectorum	0.2	Bromtect
905	HOM 1 F	WFF	B	WFF	1	Cyanus segetum	0.2	Cyansege
906	HOM 1 F	WFF	B	WFF	1	Cephalaria transsylvanica	75	Cephtran
907	HOM 1 F	WFF	B	WFF	1	Dianthus giganteiformis subsp. Pontederae	0.4	Dianpont
908	HOM 1 F	WFF	B	WFF	1	Festuca rupicola	0.4	Festrupi
909	HOM 1 F	WFF	B	WFF	1	Medicago sativa	0.3	Medisati
910	HOM 1 F	WFF	B	WFF	1	Onobrychis arenaria	7	Onobaren
911	HOM 1 F	WFF	B	WFF	1	Seseli pallasii	1	Sesepall
912	HOM 1 F	WFF	B	WFF	1	Solidago gigantea	0.3	Soligiga
913	HOM 1 F	WFF	B	WFF	1	Tripleurospermum inodorum	0.2	Tripinod
914	HOM 1 F	WFF	B	WFF	2	Anthyllis vulneraria	5	Anthvuln
915	HOM 1 F	WFF	B	WFF	2	Apera spica-venti	0.1	Apervent
916	HOM 1 F	WFF	B	WFF	2	Artemisia vulgaris	4	Artevulg
917	HOM 1 F	WFF	B	WFF	2	Astragalus austriacus	1	Astraust
918	HOM 1 F	WFF	B	WFF	2	Astragalus onobrychis	0.3	Astronob
919	HOM 1 F	WFF	B	WFF	2	Capsella bursa-pastoris	0.2	Capspast
920	HOM 1 F	WFF	B	WFF	2	Cephalaria transsylvanica	35	Cephtran
921	HOM 1 F	WFF	B	WFF	2	Dianthus giganteiformis subsp. Pontederae	0.4	Dianpont
922	HOM 1 F	WFF	B	WFF	2	Festuca rupicola	0.4	Festrupi
923	HOM 1 F	WFF	B	WFF	2	Silene viscosa	2	Silevisc
924	HOM 1 F	WFF	B	WFF	2	Onobrychis arenaria	3	Onobaren
925	HOM 1 F	WFF	B	WFF	2	Salvia pratensis	0.8	Salvprat
926	HOM 1 F	WFF	B	WFF	2	Seseli pallasii	0.2	Sesepall
927	HOM 1 F	WFF	B	WFF	2	Tripleurospermum inodorum	0.2	Tripinod
963	HOM 1 F	WFF	E	crop	1	Abutilon theophrasti	1	Abuttheo
964	HOM 1 F	WFF	E	crop	1	Chenopodium strictum	0.3	Chenstri
965	HOM 1 F	WFF	E	crop	1	Datura stramonium	2	Datustra
966	HOM 1 F	WFF	E	crop	1	Echinochloa crus-galli	0.3	Echigall
967	HOM 1 F	WFF	E	crop	1	Solanum americanum	0.5	Solaamer
968	HOM 1 F	WFF	E	crop	1	Tripleurospermum inodorum	0.2	Tripinod
969	HOM 1 F	WFF	E	crop	1	Xanthium orientale subsp. Italicum	0.7	Xantital
972	HOM 1 F	WFF	E	crop	2	Abutilon theophrasti	0.2	Abuttheo
973	HOM 1 F	WFF	E	crop	2	Capsella bursa-pastoris	0.3	Capspast
974	HOM 1 F	WFF	E	crop	2	Chenopodium strictum	0.3	Chenstri
975	HOM 1 F	WFF	E	crop	2	Datura stramonium	1	Datustra
976	HOM 1 F	WFF	E	crop	2	Echinochloa crus-galli	1	Echigall
977	HOM 1 F	WFF	E	crop	2	Solanum americanum	0.4	Solaamer
978	HOM 1 F	WFF	E	crop	2	Tripleurospermum inodorum	0.1	Tripinod
979	HOM 1 F	WFF	E	crop	2	Xanthium orientale subsp. Italicum	1	Xantital
982	HOM 1 F	WFF	F	crop	1	Datura stramonium	0.2	Datustra
983	HOM 1 F	WFF	F	crop	1	Echinochloa crus-galli	0.5	Echigall
984	HOM 1 F	WFF	F	crop	1	Hibiscus trionum	1.5	Hibitrio
987	HOM 1 F	WFF	F	crop	2	Capsella bursa-pastoris	0.2	Capspast
988	HOM 1 F	WFF	F	crop	2	Datura stramonium	0.2	Datustra
989	HOM 1 F	WFF	F	crop	2	Daucus carota	0.1	Dauccaro
990	HOM 1 F	WFF	F	crop	2	Echinochloa crus-galli	0.4	Echigall
991	HOM 1 F	WFF	F	crop	2	Hibiscus trionum	2	Hibitrio
992	HOM 1 F	WFF	F	crop	2	Polygonum aviculare	0.8	Polyavic
994	HOM 2 F	control	A	road_verge	1	Convolvulus arvensis	0.1	Convarve
995	HOM 2 F	control	A	road_verge	1	Elymus repens	83	Elymrepe
996	HOM 2 F	control	A	road_verge	1	Rubus caesius	3	Rubucaes
997	HOM 2 F	control	A	road_verge	1	Silene latifolia subsp. alba	3	Silealba
999	HOM 2 F	control	A	road_verge	2	Bromus sterilis	1	Bromster
1000	HOM 2 F	control	A	road_verge	2	Elymus repens	94	Elymrepe
1001	HOM 2 F	control	A	road_verge	2	Rubus caesius	4	Rubucaes
1002	HOM 2 F	control	A	road_verge	2	Silene latifolia subsp. alba	1	Silealba
1003	HOM 2 F	control	B	road_verge	1	Carduus acanthoides	0.1	Cardacan
1004	HOM 2 F	control	B	road_verge	1	Convolvulus arvensis	0.4	Convarve
1005	HOM 2 F	control	B	road_verge	1	Datura stramonium	0.1	Datustra
1006	HOM 2 F	control	B	road_verge	1	Echinochloa crus-galli	0.1	Echigall
1007	HOM 2 F	control	B	road_verge	1	Elymus repens	99	Elymrepe
1008	HOM 2 F	control	B	road_verge	1	Silene latifolia subsp. alba	1	Silealba
1009	HOM 2 F	control	B	road_verge	2	Echinochloa crus-galli	0.1	Echigall
1010	HOM 2 F	control	B	road_verge	2	Elymus repens	95	Elymrepe
1011	HOM 2 F	control	B	road_verge	2	Onopordum acanthium	0.1	Onopacan
1012	HOM 2 F	control	B	road_verge	2	Rubus caesius	1	Rubucaes
1013	HOM 2 F	control	B	road_verge	2	Silene latifolia subsp. alba	4	Silealba
1035	HOM 2 F	WFF	A	WFF	1	Alyssum alyssoides	0.1	Alysalys
1036	HOM 2 F	WFF	A	WFF	1	Anthyllis vulneraria	2	Anthvuln
1037	HOM 2 F	WFF	A	WFF	1	Apera spica-venti	4	Apervent
1038	HOM 2 F	WFF	A	WFF	1	Arenaria serpyllifolia	20	Arenserp
1039	HOM 2 F	WFF	A	WFF	1	Bromus tectorum	0.3	Bromtect
1040	HOM 2 F	WFF	A	WFF	1	Cephalaria transsylvanica	35	Cephtran
1041	HOM 2 F	WFF	A	WFF	1	Dianthus giganteiformis subsp. Pontederae	0.3	Dianpont
1042	HOM 2 F	WFF	A	WFF	1	Echinochloa crus-galli	1	Echigall
1043	HOM 2 F	WFF	A	WFF	1	Erodium cicutarium	0.2	Erodcicu
1044	HOM 2 F	WFF	A	WFF	1	Fallopia convolvulus	0.2	Fallconv
1045	HOM 2 F	WFF	A	WFF	1	Silene viscosa	0.5	Silevisc
1046	HOM 2 F	WFF	A	WFF	1	Onobrychis arenaria	2	Onobaren
1047	HOM 2 F	WFF	A	WFF	1	Silene latifolia subsp. alba	0.2	Silealba
1048	HOM 2 F	WFF	A	WFF	1	Silene conica	0.2	Sileconi
1049	HOM 2 F	WFF	A	WFF	2	Cota austriaca	0.1	Cotaaust
1050	HOM 2 F	WFF	A	WFF	2	Anthyllis vulneraria	3	Anthvuln
1051	HOM 2 F	WFF	A	WFF	2	Apera spica-venti	3	Apervent
1052	HOM 2 F	WFF	A	WFF	2	Arenaria serpyllifolia	6	Arenserp
1053	HOM 2 F	WFF	A	WFF	2	Bromus squarrosus	0.2	Bromsqua
1054	HOM 2 F	WFF	A	WFF	2	Cyanus segetum	0.2	Cyansege
1055	HOM 2 F	WFF	A	WFF	2	Cephalaria transsylvanica	30	Cephtran
1056	HOM 2 F	WFF	A	WFF	2	Dianthus giganteiformis subsp. Pontederae	6	Dianpont
1057	HOM 2 F	WFF	A	WFF	2	Echinochloa crus-galli	0.3	Echigall
1058	HOM 2 F	WFF	A	WFF	2	Echium vulgare	0.3	Echivulg
1059	HOM 2 F	WFF	A	WFF	2	Fallopia convolvulus	0.2	Fallconv
1060	HOM 2 F	WFF	A	WFF	2	Silene viscosa	2	Silevisc
1061	HOM 2 F	WFF	A	WFF	2	Onobrychis arenaria	30	Onobaren
1062	HOM 2 F	WFF	A	WFF	2	Salvia austriaca	0.2	Salvaust
1063	HOM 2 F	WFF	A	WFF	2	Seseli pallasii	1	Sesepall
1066	HOM 2 F	WFF	B	WFF	1	Ambrosia artemisiifolia	0.4	Ambrarte
1067	HOM 2 F	WFF	B	WFF	1	Anthyllis vulneraria	2	Anthvuln
1068	HOM 2 F	WFF	B	WFF	1	Apera spica-venti	0.5	Apervent
1069	HOM 2 F	WFF	B	WFF	1	Arenaria serpyllifolia	3	Arenserp
1070	HOM 2 F	WFF	B	WFF	1	Cephalaria transsylvanica	30	Cephtran
1071	HOM 2 F	WFF	B	WFF	1	Chenopodium strictum	0.1	Chenstri
1072	HOM 2 F	WFF	B	WFF	1	Dianthus giganteiformis subsp. Pontederae	0.4	Dianpont
1073	HOM 2 F	WFF	B	WFF	1	Medicago lupulina	1	Medilupu
1074	HOM 2 F	WFF	B	WFF	1	Silene viscosa	2.5	Silevisc
1075	HOM 2 F	WFF	B	WFF	1	Onobrychis arenaria	50	Onobaren
1076	HOM 2 F	WFF	B	WFF	1	Salvia austriaca	4	Salvaust
1077	HOM 2 F	WFF	B	WFF	1	Silene latifolia subsp. alba	1	Silealba
1078	HOM 2 F	WFF	B	WFF	2	Agrostemma githago	0.2	Agrogith
1079	HOM 2 F	WFF	B	WFF	2	Anthyllis vulneraria	3	Anthvuln
1080	HOM 2 F	WFF	B	WFF	2	Apera spica-venti	0.8	Apervent
1081	HOM 2 F	WFF	B	WFF	2	Arenaria serpyllifolia	15	Arenserp
1082	HOM 2 F	WFF	B	WFF	2	Bromus sterilis	0.2	Bromster
1083	HOM 2 F	WFF	B	WFF	2	Cephalaria transsylvanica	40	Cephtran
1084	HOM 2 F	WFF	B	WFF	2	Dianthus giganteiformis subsp. Pontederae	0.5	Dianpont
1085	HOM 2 F	WFF	B	WFF	2	Fallopia convolvulus	0.1	Fallconv
1086	HOM 2 F	WFF	B	WFF	2	Onobrychis arenaria	16	Onobaren
1087	HOM 2 F	WFF	B	WFF	2	Seseli pallasii	0.1	Sesepall
1088	HOM 2 F	WFF	B	WFF	2	Viola arvensis	0.2	Violarve
1107	HOM 2 F	WFF	F	crop	1	Viola arvensis	0.2	Violarve
1110	HOM 2 F	WFF	F	crop	2	Arenaria serpyllifolia	0.1	Arenserp
1111	HOM 2 F	WFF	F	crop	2	Viola arvensis	0.1	Violarve
1113	HOM 3 F	control	A	road_verge	1	Amorpha fruticosa	1	Amorfrut
1114	HOM 3 F	control	A	road_verge	1	Ballota nigra	1	Ballnigr
1115	HOM 3 F	control	A	road_verge	1	Bromus sterilis	20	Bromster
1116	HOM 3 F	control	A	road_verge	1	Convolvulus arvensis	10	Convarve
1117	HOM 3 F	control	A	road_verge	1	Elymus repens	65	Elymrepe
1118	HOM 3 F	control	A	road_verge	1	Medicago sativa	3	Medisati
1119	HOM 3 F	control	A	road_verge	2	Bromus sterilis	75	Bromster
1120	HOM 3 F	control	A	road_verge	2	Convolvulus arvensis	20	Convarve
1121	HOM 3 F	control	A	road_verge	2	Elymus repens	2	Elymrepe
1122	HOM 3 F	control	A	road_verge	2	Medicago sativa	1	Medisati
1123	HOM 3 F	control	A	road_verge	2	Urtica dioica	2	Urtidioi
1124	HOM 3 F	control	B	road_verge	1	Artemisia vulgaris	5	Artevulg
1125	HOM 3 F	control	B	road_verge	1	Ballota nigra	3	Ballnigr
1126	HOM 3 F	control	B	road_verge	1	Bromus sterilis	2	Bromster
1127	HOM 3 F	control	B	road_verge	1	Convolvulus arvensis	1	Convarve
1128	HOM 3 F	control	B	road_verge	1	Elymus repens	80	Elymrepe
1129	HOM 3 F	control	B	road_verge	1	Galium aparine	2	Galiapar
1130	HOM 3 F	control	B	road_verge	1	Rubus caesius	7	Rubucaes
1131	HOM 3 F	control	B	road_verge	2	Ballota nigra	8	Ballnigr
1132	HOM 3 F	control	B	road_verge	2	Bromus sterilis	2	Bromster
1133	HOM 3 F	control	B	road_verge	2	Lepidium draba	0.5	Lepidrab
1134	HOM 3 F	control	B	road_verge	2	Convolvulus arvensis	1	Convarve
1135	HOM 3 F	control	B	road_verge	2	Elymus repens	85	Elymrepe
1164	HOM 3 F	WFF	A	WFF	1	Anagallis arvensis	0.3	Anagarve
1165	HOM 3 F	WFF	A	WFF	1	Anthyllis vulneraria	20	Anthvuln
1166	HOM 3 F	WFF	A	WFF	1	Arenaria serpyllifolia	2	Arenserp
1167	HOM 3 F	WFF	A	WFF	1	Bromus sterilis	1	Bromster
1168	HOM 3 F	WFF	A	WFF	1	Cephalaria transsylvanica	25	Cephtran
1169	HOM 3 F	WFF	A	WFF	1	Convolvulus arvensis	0.4	Convarve
1170	HOM 3 F	WFF	A	WFF	1	Erigeron canadensis	0.4	Erigcana
1171	HOM 3 F	WFF	A	WFF	1	Dianthus giganteiformis subsp. Pontederae	0.2	Dianpont
1172	HOM 3 F	WFF	A	WFF	1	Dorycnium herbaceum	3	Doryherb
1173	HOM 3 F	WFF	A	WFF	1	Fallopia convolvulus	0.2	Fallconv
1174	HOM 3 F	WFF	A	WFF	1	Festuca rupicola	3	Festrupi
1175	HOM 3 F	WFF	A	WFF	1	Galium verum	1	Galiveru
1176	HOM 3 F	WFF	A	WFF	1	Onobrychis arenaria	20	Onobaren
1177	HOM 3 F	WFF	A	WFF	1	Pimpinella saxifraga	0.1	Pimpsaxi
1178	HOM 3 F	WFF	A	WFF	1	Plantago lanceolata	4	Planlanc
1179	HOM 3 F	WFF	A	WFF	1	Rumex thyrsiflorus	1	Rumethyr
1180	HOM 3 F	WFF	A	WFF	1	Salvia austriaca	4	Salvaust
1181	HOM 3 F	WFF	A	WFF	1	Salvia nemorosa	4	Salvnemo
1182	HOM 3 F	WFF	A	WFF	1	Salvia pratensis	3	Salvprat
1183	HOM 3 F	WFF	A	WFF	1	Salvia verticillata	4	Salvvert
1184	HOM 3 F	WFF	A	WFF	1	Scabiosa ochroleuca	3	Scabochr
1185	HOM 3 F	WFF	A	WFF	1	Seseli pallasii	1	Sesepall
1186	HOM 3 F	WFF	A	WFF	1	Stachys annua	0.7	Stacannu
1187	HOM 3 F	WFF	A	WFF	1	Trifolium montanum	0.4	Trifmont
1188	HOM 3 F	WFF	A	WFF	1	Tripleurospermum inodorum	0.4	Tripinod
1189	HOM 3 F	WFF	A	WFF	1	Veronica polita	0.3	Veropoli
1190	HOM 3 F	WFF	A	WFF	1	Viola arvensis	0.2	Violarve
1191	HOM 3 F	WFF	A	WFF	2	Ambrosia artemisiifolia	0.3	Ambrarte
1192	HOM 3 F	WFF	A	WFF	2	Anthyllis vulneraria	20	Anthvuln
1193	HOM 3 F	WFF	A	WFF	2	Bromus sterilis	10	Bromster
1194	HOM 3 F	WFF	A	WFF	2	Cephalaria transsylvanica	25	Cephtran
1195	HOM 3 F	WFF	A	WFF	2	Chenopodium strictum	0.4	Chenstri
1196	HOM 3 F	WFF	A	WFF	2	Cirsium arvense	2	Cirsarve
1197	HOM 3 F	WFF	A	WFF	2	Erigeron canadensis	0.6	Erigcana
1198	HOM 3 F	WFF	A	WFF	2	Dorycnium herbaceum	20	Doryherb
1199	HOM 3 F	WFF	A	WFF	2	Euphorbia helioscopia	0.4	Euphheli
1200	HOM 3 F	WFF	A	WFF	2	Fallopia convolvulus	0.2	Fallconv
1201	HOM 3 F	WFF	A	WFF	2	Festuca rupicola	3	Festrupi
1202	HOM 3 F	WFF	A	WFF	2	Fraxinus pennsylvanica	0.8	Fraxpenn
1203	HOM 3 F	WFF	A	WFF	2	Silene viscosa	6	Silevisc
1204	HOM 3 F	WFF	A	WFF	2	Onobrychis arenaria	5	Onobaren
1205	HOM 3 F	WFF	A	WFF	2	Potentilla recta	2	Poterect
1206	HOM 3 F	WFF	A	WFF	2	Prunus cerasifera	0.4	Pruncera
1207	HOM 3 F	WFF	A	WFF	2	Salvia austriaca	3	Salvaust
1208	HOM 3 F	WFF	A	WFF	2	Salvia nemorosa	0.5	Salvnemo
1209	HOM 3 F	WFF	A	WFF	2	Salvia pratensis	2	Salvprat
1210	HOM 3 F	WFF	A	WFF	2	Stachys annua	1	Stacannu
1211	HOM 3 F	WFF	A	WFF	2	Tripleurospermum inodorum	0.2	Tripinod
1212	HOM 3 F	WFF	B	WFF	1	Anthyllis vulneraria	10	Anthvuln
1213	HOM 3 F	WFF	B	WFF	1	Arenaria serpyllifolia	0.2	Arenserp
1214	HOM 3 F	WFF	B	WFF	1	Bromus sterilis	0.1	Bromster
1215	HOM 3 F	WFF	B	WFF	1	Cephalaria transsylvanica	65	Cephtran
1216	HOM 3 F	WFF	B	WFF	1	Cirsium arvense	5	Cirsarve
1217	HOM 3 F	WFF	B	WFF	1	Convolvulus arvensis	0.2	Convarve
1218	HOM 3 F	WFF	B	WFF	1	Dianthus giganteiformis subsp. Pontederae	1	Dianpont
1219	HOM 3 F	WFF	B	WFF	1	Fraxinus pennsylvanica	0.8	Fraxpenn
1220	HOM 3 F	WFF	B	WFF	1	Lolium perenne	0.6	Lolipere
1221	HOM 3 F	WFF	B	WFF	1	Silene viscosa	2	Silevisc
1222	HOM 3 F	WFF	B	WFF	1	Onobrychis arenaria	3	Onobaren
1223	HOM 3 F	WFF	B	WFF	1	Potentilla recta	0.6	Poterect
1224	HOM 3 F	WFF	B	WFF	1	Reseda lutea	1	Reselute
1225	HOM 3 F	WFF	B	WFF	1	Rumex thyrsiflorus	0.4	Rumethyr
1226	HOM 3 F	WFF	B	WFF	1	Salvia austriaca	4	Salvaust
1227	HOM 3 F	WFF	B	WFF	1	Salvia nemorosa	2	Salvnemo
1228	HOM 3 F	WFF	B	WFF	1	Sanguisorba minor	2	Sangmino
1229	HOM 3 F	WFF	B	WFF	1	Seseli pallasii	0.6	Sesepall
1230	HOM 3 F	WFF	B	WFF	1	Stachys recta	2	Stacrect
1231	HOM 3 F	WFF	B	WFF	1	Tripleurospermum inodorum	0.3	Tripinod
1232	HOM 3 F	WFF	B	WFF	1	Vicia sativa subsp. nigra	0.3	Vicinigr
1233	HOM 3 F	WFF	B	WFF	2	Anagallis arvensis	1	Anagarve
1234	HOM 3 F	WFF	B	WFF	2	Anthyllis vulneraria	3	Anthvuln
1235	HOM 3 F	WFF	B	WFF	2	Arenaria serpyllifolia	0.3	Arenserp
1236	HOM 3 F	WFF	B	WFF	2	Bromus sterilis	0.4	Bromster
1237	HOM 3 F	WFF	B	WFF	2	Cephalaria transsylvanica	80	Cephtran
1238	HOM 3 F	WFF	B	WFF	2	Dianthus giganteiformis subsp. Pontederae	0.4	Dianpont
1239	HOM 3 F	WFF	B	WFF	2	Filipendula vulgaris	0.2	Filivulg
1240	HOM 3 F	WFF	B	WFF	2	Medicago lupulina	0.2	Medilupu
1241	HOM 3 F	WFF	B	WFF	2	Onobrychis arenaria	5	Onobaren
1242	HOM 3 F	WFF	B	WFF	2	Reseda lutea	1	Reselute
1243	HOM 3 F	WFF	B	WFF	2	Stachys annua	0.1	Stacannu
1244	HOM 3 F	WFF	B	WFF	2	Trifolium montanum	0.1	Trifmont
1245	HOM 3 F	WFF	B	WFF	2	Tripleurospermum inodorum	0.2	Tripinod
1273	HOM 3 F	WFF	E	crop	1	Cirsium arvense	0.3	Cirsarve
1278	HOM 3 F	WFF	E	crop	2	Stachys annua	0.1	Stacannu
1281	HOM 3 F	WFF	F	crop	1	Anagallis arvensis	0.2	Anagarve
1285	HOM 3 F	WFF	F	crop	2	Anagallis arvensis	0.2	Anagarve
1286	HOM 3 F	WFF	F	crop	2	Convolvulus arvensis	0.3	Convarve
1289	HOM 4 F	control	A	road_verge	1	Ambrosia artemisiifolia	5	Ambrarte
1290	HOM 4 F	control	A	road_verge	1	Lepidium draba	0.5	Lepidrab
1291	HOM 4 F	control	A	road_verge	1	Convolvulus arvensis	10	Convarve
1292	HOM 4 F	control	A	road_verge	1	Elymus repens	5	Elymrepe
1293	HOM 4 F	control	A	road_verge	1	Juncus compressus	0.4	Junccomp
1294	HOM 4 F	control	A	road_verge	1	Lolium perenne	4	Lolipere
1295	HOM 4 F	control	A	road_verge	1	Poa pratensis	50	Poaprat
1296	HOM 4 F	control	A	road_verge	1	Polygonum aviculare	0.4	Polyavic
1297	HOM 4 F	control	A	road_verge	1	Tripleurospermum inodorum	1	Tripinod
1300	HOM 4 F	control	A	road_verge	2	Amaranthus retroflexus	0.2	Amarretr
1301	HOM 4 F	control	A	road_verge	2	Ambrosia artemisiifolia	0.8	Ambrarte
1302	HOM 4 F	control	A	road_verge	2	Capsella bursa-pastoris	0.3	Capspast
1303	HOM 4 F	control	A	road_verge	2	Chenopodium strictum	0.1	Chenstri
1304	HOM 4 F	control	A	road_verge	2	Convolvulus arvensis	7	Convarve
1305	HOM 4 F	control	A	road_verge	2	Datura stramonium	0.3	Datustra
1306	HOM 4 F	control	A	road_verge	2	Daucus carota	0.1	Dauccaro
1307	HOM 4 F	control	A	road_verge	2	Elymus repens	5	Elymrepe
1308	HOM 4 F	control	A	road_verge	2	Lolium perenne	2	Lolipere
1309	HOM 4 F	control	A	road_verge	2	Poa pratensis	70	Poaprat
1310	HOM 4 F	control	A	road_verge	2	Polygonum aviculare	1	Polyavic
1311	HOM 4 F	control	A	road_verge	2	Veronica polita	0.1	Veropoli
1314	HOM 4 F	control	B	road_verge	1	Ambrosia artemisiifolia	2	Ambrarte
1315	HOM 4 F	control	B	road_verge	1	Capsella bursa-pastoris	0.3	Capspast
1316	HOM 4 F	control	B	road_verge	1	Lepidium draba	4	Lepidrab
1317	HOM 4 F	control	B	road_verge	1	Consolida regalis	0.5	Consrega
1318	HOM 4 F	control	B	road_verge	1	Convolvulus arvensis	15	Convarve
1319	HOM 4 F	control	B	road_verge	1	Lolium perenne	7	Lolipere
1320	HOM 4 F	control	B	road_verge	1	Poa pratensis	60	Poaprat
1321	HOM 4 F	control	B	road_verge	1	Polygonum aviculare	2	Polyavic
1323	HOM 4 F	control	B	road_verge	2	Capsella bursa-pastoris	0.7	Capspast
1324	HOM 4 F	control	B	road_verge	2	Lepidium draba	3	Lepidrab
1325	HOM 4 F	control	B	road_verge	2	Chenopodium strictum	0.4	Chenstri
1326	HOM 4 F	control	B	road_verge	2	Consolida regalis	1	Consrega
1327	HOM 4 F	control	B	road_verge	2	Convolvulus arvensis	20	Convarve
1328	HOM 4 F	control	B	road_verge	2	Elymus repens	40	Elymrepe
1329	HOM 4 F	control	B	road_verge	2	Lathyrus tuberosus	0.6	Lathtube
1330	HOM 4 F	control	B	road_verge	2	Lolium perenne	20	Lolipere
1331	HOM 4 F	control	B	road_verge	2	Poa pratensis	2	Poaprat
1332	HOM 4 F	control	B	road_verge	2	Polygonum aviculare	1	Polyavic
1333	HOM 4 F	control	B	road_verge	2	Stachys annua	0.4	Stacannu
1334	HOM 4 F	control	B	road_verge	2	Veronica polita	1	Veropoli
1375	HOM 4 F	WFF	A	WFF	1	Anthyllis vulneraria	5	Anthvuln
1376	HOM 4 F	WFF	A	WFF	1	Cephalaria transsylvanica	75	Cephtran
1377	HOM 4 F	WFF	A	WFF	1	Cirsium arvense	2	Cirsarve
1378	HOM 4 F	WFF	A	WFF	1	Convolvulus arvensis	4	Convarve
1379	HOM 4 F	WFF	A	WFF	1	Lolium perenne	2	Lolipere
1380	HOM 4 F	WFF	A	WFF	1	Onobrychis arenaria	10	Onobaren
1381	HOM 4 F	WFF	A	WFF	1	Puccinellia distans	0.5	Puccdist
1382	HOM 4 F	WFF	A	WFF	1	Seseli pallasii	0.1	Sesepall
1383	HOM 4 F	WFF	A	WFF	1	Taraxacum campylodes	2	Taracamp
1384	HOM 4 F	WFF	A	WFF	2	Anthyllis vulneraria	3	Anthvuln
1385	HOM 4 F	WFF	A	WFF	2	Cephalaria transsylvanica	75	Cephtran
1386	HOM 4 F	WFF	A	WFF	2	Cirsium arvense	0.5	Cirsarve
1387	HOM 4 F	WFF	A	WFF	2	Convolvulus arvensis	1	Convarve
1388	HOM 4 F	WFF	A	WFF	2	Onobrychis arenaria	12	Onobaren
1389	HOM 4 F	WFF	A	WFF	2	Plantago major subsp. Intermedia	1	Planinte
1390	HOM 4 F	WFF	A	WFF	2	Salvia pratensis	0.1	Salvprat
1391	HOM 4 F	WFF	A	WFF	2	Stachys annua	0.1	Stacannu
1392	HOM 4 F	WFF	A	WFF	2	Taraxacum campylodes	2	Taracamp
1393	HOM 4 F	WFF	A	WFF	2	Tripleurospermum inodorum	0.3	Tripinod
1396	HOM 4 F	WFF	B	WFF	1	Anthyllis vulneraria	20	Anthvuln
1397	HOM 4 F	WFF	B	WFF	1	Bromus tectorum	0.4	Bromtect
1398	HOM 4 F	WFF	B	WFF	1	Cephalaria transsylvanica	32	Cephtran
1399	HOM 4 F	WFF	B	WFF	1	Convolvulus arvensis	1	Convarve
1400	HOM 4 F	WFF	B	WFF	1	Cuscuta campestris	0.1	Cusccamp
1401	HOM 4 F	WFF	B	WFF	1	Dianthus giganteiformis subsp. Pontederae	0.1	Dianpont
1402	HOM 4 F	WFF	B	WFF	1	Silene viscosa	3	Silevisc
1403	HOM 4 F	WFF	B	WFF	1	Onobrychis arenaria	30	Onobaren
1404	HOM 4 F	WFF	B	WFF	1	Potentilla recta	0.4	Poterect
1405	HOM 4 F	WFF	B	WFF	1	Salvia nemorosa	8	Salvnemo
1406	HOM 4 F	WFF	B	WFF	1	Salvia pratensis	4	Salvprat
1407	HOM 4 F	WFF	B	WFF	1	Seseli pallasii	2	Sesepall
1408	HOM 4 F	WFF	B	WFF	1	Trifolium montanum	0.3	Trifmont
1409	HOM 4 F	WFF	B	WFF	2	Anthyllis vulneraria	35	Anthvuln
1410	HOM 4 F	WFF	B	WFF	2	Astragalus onobrychis	0.6	Astronob
1411	HOM 4 F	WFF	B	WFF	2	Cephalaria transsylvanica	40	Cephtran
1412	HOM 4 F	WFF	B	WFF	2	Cirsium arvense	0.8	Cirsarve
1413	HOM 4 F	WFF	B	WFF	2	Convolvulus arvensis	2	Convarve
1414	HOM 4 F	WFF	B	WFF	2	Lolium perenne	0.3	Lolipere
1415	HOM 4 F	WFF	B	WFF	2	Silene viscosa	0.8	Silevisc
1416	HOM 4 F	WFF	B	WFF	2	Onobrychis arenaria	8	Onobaren
1417	HOM 4 F	WFF	B	WFF	2	Salvia nemorosa	0.1	Salvnemo
1418	HOM 4 F	WFF	B	WFF	2	Salvia pratensis	1	Salvprat
1419	HOM 4 F	WFF	B	WFF	2	Seseli pallasii	1	Sesepall
1420	HOM 4 F	WFF	B	WFF	2	Trifolium montanum	0.3	Trifmont
1421	HOM 4 F	WFF	B	WFF	2	Tripleurospermum inodorum	0.5	Tripinod
1422	HOM 4 F	WFF	B	WFF	2	Veronica polita	0.1	Veropoli
1440	HOM 4 F	WFF	E	crop	1	Convolvulus arvensis	3	Convarve
1443	HOM 4 F	WFF	E	crop	2	Convolvulus arvensis	15	Convarve
1446	HOM 4 F	WFF	F	crop	1	Amaranthus albus	0.2	Amaralbu
1447	HOM 4 F	WFF	F	crop	1	Convolvulus arvensis	3	Convarve
1450	HOM 4 F	WFF	F	crop	2	Amaranthus albus	0.3	Amaralbu
1451	HOM 4 F	WFF	F	crop	2	Convolvulus arvensis	6	Convarve

## Sheet: bee
n	field	transect_location	transect	habitat_type	round	sample	catch	family	species	number_all_individual	number_females	number_males	abbreviation
1	HET 1 F	control	A	road_verge	1	wild bee	no	NA	uncaptured wild bee	1	NA	NA	NA
2	HET 1 F	control	B	road_verge	1	nothing	NA	NA	NA	NA	NA	NA	NA
3	HET 1 F	WFF	A	WFF	1	wild bee	yes	Andrenidae	Andrena flavipes	1	1	NA	Andrflav
4	HET 1 F	WFF	A	WFF	1	honeybee	no	Apidae	Apis mellifera	1	NA	NA	Apismell
5	HET 1 F	WFF	A	WFF	1	honeybee	no	Apidae	Apis mellifera	1	NA	NA	Apismell
6	HET 1 F	WFF	A	WFF	1	honeybee	no	Apidae	Apis mellifera	1	NA	NA	Apismell
7	HET 1 F	WFF	A	WFF	1	wild bee	yes	Halictidae	Lasioglossum leucozonium	1	1	NA	Lasileuc
8	HET 1 F	WFF	B	WFF	1	wild bee	yes	Halictidae	Lasioglossum calceatum	1	1	NA	Lasicalc
9	HET 1 F	WFF	B	WFF	1	wild bee	yes	Halictidae	Lasioglossum leucozonium	1	1	NA	Lasileuc
10	HET 1 F	WFF	B	WFF	1	wild bee	no	NA	uncaptured wild bee	1	NA	NA	NA
11	HET 1 F	WFF	E	crop	1	nothing	NA	NA	NA	NA	NA	NA	NA
12	HET 1 F	WFF	F	crop	1	nothing	NA	NA	NA	NA	NA	NA	NA
13	HET 2 F	control	A	road_verge	1	honeybee	no	Apidae	Apis mellifera	1	NA	NA	Apismell
14	HET 2 F	control	A	road_verge	1	wild bee	yes	Halictidae	Halictus subauratus	1	1	NA	Halisuba
15	HET 2 F	control	A	road_verge	1	wild bee	yes	Halictidae	Lasioglossum leucozonium	1	1	NA	Lasileuc
16	HET 2 F	control	A	road_verge	1	wild bee	no	NA	uncaptured wild bee	1	NA	NA	NA
17	HET 2 F	control	A	road_verge	1	wild bee	no	NA	uncaptured wild bee	1	NA	NA	NA
18	HET 2 F	control	A	road_verge	1	wild bee	no	NA	uncaptured wild bee	1	NA	NA	NA
19	HET 2 F	control	B	road_verge	1	wild bee	yes	Halictidae	Lasioglossum villosulum	1	1	NA	Lasivill
20	HET 2 F	WFF	A	WFF	1	honeybee	no	Apidae	Apis mellifera	1	NA	NA	Apismell
21	HET 2 F	WFF	A	WFF	1	bumble bee	no	Apidae	uncaptured bumblebee	1	NA	NA	NA
22	HET 2 F	WFF	B	WFF	1	honeybee	no	Apidae	Apis mellifera	9	NA	NA	Apismell
23	HET 2 F	WFF	B	WFF	1	honeybee	no	Apidae	Apis mellifera	1	NA	NA	Apismell
24	HET 2 F	WFF	B	WFF	1	wild bee	yes	Halictidae	Halictus tetrazonius	1	1	NA	Halitetr
25	HET 2 F	WFF	B	WFF	1	wild bee	yes	Halictidae	Lasioglossum glabriusculum	1	1	NA	Lasiglab
26	HET 2 F	WFF	E	crop	1	wild bee	yes	Halictidae	Lasioglossum lineare	1	1	NA	Lasiline
27	HET 2 F	WFF	F	crop	1	nothing	NA	NA	NA	NA	NA	NA	NA
28	HET 3 F	control	A	road_verge	1	wild bee	yes	Halictidae	Lasioglossum villosulum	1	1	NA	Lasivill
29	HET 3 F	control	B	road_verge	1	wild bee	yes	Colletidae	Hylaeus duckei	4	NA	4	Hyladuck
30	HET 3 F	WFF	A	WFF	1	honeybee	no	Apidae	Apis mellifera	9	NA	NA	Apismell
31	HET 3 F	WFF	A	WFF	1	wild bee	yes	Halictidae	Halictus maculatus	1	1	NA	Halimacu
32	HET 3 F	WFF	A	WFF	1	wild bee	yes	Halictidae	Lasioglossum interruptum	1	1	NA	Lasiinte
33	HET 3 F	WFF	A	WFF	1	wild bee	yes	Halictidae	Lasioglossum nigripes	1	1	NA	Lasinigr
34	HET 3 F	WFF	A	WFF	1	wild bee	yes	Halictidae	Lasioglossum nigripes	1	1	NA	Lasinigr
35	HET 3 F	WFF	A	WFF	1	wild bee	no	NA	uncaptured wild bee	1	NA	NA	NA
36	HET 3 F	WFF	B	WFF	1	honeybee	no	Apidae	Apis mellifera	18	NA	NA	Apismell
37	HET 3 F	WFF	B	WFF	1	wild bee	yes	Halictidae	Halictus subauratus	1	1	NA	Halisuba
38	HET 3 F	WFF	B	WFF	1	wild bee	yes	Halictidae	Halictus subauratus	1	1	NA	Halisuba
39	HET 3 F	WFF	B	WFF	1	wild bee	yes	Megachilidae	Megachile centuncularis	1	NA	1	Megacent
40	HET 3 F	WFF	B	WFF	1	wild bee	yes	Megachilidae	Megachile centuncularis	1	NA	1	Megacent
41	HET 3 F	WFF	B	WFF	1	bumble bee	no	Apidae	uncaptured bumblebee	1	NA	NA	NA
42	HET 3 F	WFF	B	WFF	1	wild bee	no	Apidae	Xylocopa sp.	1	NA	NA	NA
43	HET 3 F	WFF	E	crop	1	wild bee	no	NA	uncaptured wild bee	1	NA	NA	NA
44	HET 3 F	WFF	E	crop	1	wild bee	no	NA	uncaptured wild bee	1	NA	NA	NA
45	HET 3 F	WFF	E	crop	1	wild bee	no	NA	uncaptured wild bee	1	NA	NA	NA
46	HET 3 F	WFF	F	crop	1	wild bee	no	NA	uncaptured wild bee	1	NA	NA	NA
47	HET 4 F	control	A	road_verge	1	wild bee	no	NA	uncaptured wild bee	2	NA	NA	NA
48	HET 4 F	control	B	road_verge	1	wild bee	no	NA	uncaptured wild bee	1	NA	NA	NA
49	HET 4 F	control	B	road_verge	1	wild bee	no	NA	uncaptured wild bee	1	NA	NA	NA
50	HET 4 F	control	B	road_verge	1	wild bee	no	NA	uncaptured wild bee	1	NA	NA	NA
51	HET 4 F	WFF	A	WFF	1	honeybee	no	Apidae	Apis mellifera	1	NA	NA	Apismell
52	HET 4 F	WFF	A	WFF	1	wild bee	yes	Apidae	Eucera clypeata	1	NA	1	Euceclyp
53	HET 4 F	WFF	A	WFF	1	wild bee	yes	Halictidae	Halictus eurygnathus	1	1	NA	Halieury
54	HET 4 F	WFF	A	WFF	1	wild bee	yes	Halictidae	Lasioglossum glabriusculum	1	1	NA	Lasiglab
55	HET 4 F	WFF	A	WFF	1	wild bee	no	NA	uncaptured wild bee	2	NA	NA	NA
56	HET 4 F	WFF	B	WFF	1	wild bee	yes	Halictidae	Halictus confusus	1	1	NA	Haliconf
57	HET 4 F	WFF	B	WFF	1	wild bee	no	NA	uncaptured wild bee	2	NA	NA	NA
58	HET 4 F	WFF	B	WFF	1	wild bee	no	NA	uncaptured wild bee	1	NA	NA	NA
59	HET 4 F	WFF	F	crop	1	nothing	NA	NA	NA	NA	NA	NA	NA
60	HOM 1 F	control	A	road_verge	1	wild bee	no	NA	uncaptured wild bee	1	NA	NA	NA
61	HOM 1 F	control	B	road_verge	1	wild bee	no	NA	uncaptured wild bee	1	NA	NA	NA
62	HOM 1 F	WFF	A	WFF	1	wild bee	yes	Halictidae	Halictus eurygnathus	1	1	NA	Halieury
63	HOM 1 F	WFF	A	WFF	1	wild bee	no	NA	uncaptured wild bee	1	NA	NA	NA
64	HOM 1 F	WFF	A	WFF	1	wild bee	no	NA	uncaptured wild bee	1	NA	NA	NA
65	HOM 1 F	WFF	A	WFF	1	wild bee	no	NA	uncaptured wild bee	1	NA	NA	NA
66	HOM 1 F	WFF	B	WFF	1	bumble bee	yes	Apidae	Bombus ruderatus	1	1	NA	Bombrude.1
67	HOM 1 F	WFF	B	WFF	1	bumble bee	no	Apidae	uncaptured bumblebee	1	NA	NA	NA
68	HOM 2 F	control	A	road_verge	1	wild bee	yes	Halictidae	Lasioglossum pauxillum	1	1	NA	Lasipaux
69	HOM 2 F	control	A	road_verge	1	wild bee	yes	Halictidae	Systropha curvicornis	1	NA	1	Systcurv
70	HOM 2 F	control	A	road_verge	1	wild bee	yes	Halictidae	Systropha curvicornis	1	NA	1	Systcurv
71	HOM 2 F	control	A	road_verge	1	wild bee	no	NA	uncaptured wild bee	1	NA	NA	NA
72	HOM 2 F	control	B	road_verge	1	wild bee	yes	Megachilidae	Osmia caerulescens	1	1	NA	Osmicaer
73	HOM 2 F	WFF	A	WFF	1	bumble bee	yes	Apidae	Bombus pascuorum	1	1	NA	Bombpasc
74	HOM 2 F	WFF	A	WFF	1	bumble bee	yes	Apidae	Bombus terrestris	1	1	NA	Bombterr
75	HOM 2 F	WFF	A	WFF	1	bumble bee	yes	Apidae	Bombus terrestris	1	1	NA	Bombterr
76	HOM 2 F	WFF	A	WFF	1	bumble bee	yes	Apidae	Bombus terrestris	1	1	NA	Bombterr
77	HOM 2 F	WFF	A	WFF	1	wild bee	yes	Apidae	Ceratina cyanea	1	1	NA	Ceracyan
78	HOM 2 F	WFF	A	WFF	1	wild bee	yes	Apidae	Eucera chrysopyga	1	NA	1	Eucechry
79	HOM 2 F	WFF	A	WFF	1	wild bee	yes	Halictidae	Halictus pollinosus	1	1	NA	Halipoll
80	HOM 2 F	WFF	A	WFF	1	wild bee	yes	Halictidae	Lasioglossum interruptum	1	1	NA	Lasiinte
81	HOM 2 F	WFF	A	WFF	1	wild bee	yes	Halictidae	Lasioglossum leucozonium	1	1	NA	Lasileuc
82	HOM 2 F	WFF	A	WFF	1	wild bee	no	NA	uncaptured wild bee	1	NA	NA	NA
83	HOM 2 F	WFF	A	WFF	1	wild bee	no	NA	uncaptured wild bee	1	NA	NA	NA
84	HOM 2 F	WFF	A	WFF	1	wild bee	no	NA	uncaptured wild bee	1	NA	NA	NA
85	HOM 2 F	WFF	B	WFF	1	honeybee	no	Apidae	Apis mellifera	3	NA	NA	Apismell
86	HOM 2 F	WFF	B	WFF	1	honeybee	no	Apidae	Apis mellifera	1	NA	NA	Apismell
87	HOM 2 F	WFF	B	WFF	1	honeybee	no	Apidae	Apis mellifera	3	NA	NA	Apismell
88	HOM 2 F	WFF	B	WFF	1	honeybee	no	Apidae	Apis mellifera	3	NA	NA	Apismell
89	HOM 2 F	WFF	B	WFF	1	honeybee	no	Apidae	Apis mellifera	1	NA	NA	Apismell
90	HOM 2 F	WFF	B	WFF	1	bumble bee	yes	Apidae	Bombus ruderatus	1	1	NA	Bombrude.1
91	HOM 2 F	WFF	B	WFF	1	bumble bee	yes	Apidae	Bombus terrestris	1	1	NA	Bombterr
92	HOM 2 F	WFF	B	WFF	1	wild bee	yes	Megachilidae	Heriades rubicola	1	1	NA	Herirubi
93	HOM 2 F	WFF	B	WFF	1	bumble bee	no	Apidae	uncaptured bumblebee	1	NA	NA	NA
94	HOM 2 F	WFF	B	WFF	1	bumble bee	no	Apidae	uncaptured bumblebee	1	NA	NA	NA
95	HOM 2 F	WFF	B	WFF	1	wild bee	no	NA	uncaptured wild bee	1	NA	NA	NA
96	HOM 2 F	WFF	E	crop	1	nothing	NA	NA	NA	NA	NA	NA	NA
97	HOM 2 F	WFF	F	crop	1	wild bee	no	NA	uncaptured wild bee	1	NA	NA	NA
98	HOM 3 F	control	B	road_verge	1	nothing	NA	NA	NA	NA	NA	NA	NA
99	HOM 3 F	WFF	A	WFF	1	honeybee	no	Apidae	Apis mellifera	3	NA	NA	Apismell
100	HOM 3 F	WFF	A	WFF	1	honeybee	no	Apidae	Apis mellifera	21	NA	NA	Apismell
101	HOM 3 F	WFF	A	WFF	1	honeybee	no	Apidae	Apis mellifera	4	NA	NA	Apismell
102	HOM 3 F	WFF	A	WFF	1	honeybee	no	Apidae	Apis mellifera	5	NA	NA	Apismell
103	HOM 3 F	WFF	A	WFF	1	bumble bee	yes	Apidae	Bombus pascuorum	1	1	NA	Bombpasc
104	HOM 3 F	WFF	A	WFF	1	bumble bee	yes	Apidae	Bombus ruderatus	1	1	NA	Bombrude.1
105	HOM 3 F	WFF	A	WFF	1	bumble bee	yes	Apidae	Bombus ruderatus	1	1	NA	Bombrude.1
106	HOM 3 F	WFF	A	WFF	1	bumble bee	yes	Apidae	Bombus terrestris	1	1	NA	Bombterr
107	HOM 3 F	WFF	A	WFF	1	bumble bee	no	Apidae	uncaptured bumblebee	1	NA	NA	NA
108	HOM 3 F	WFF	A	WFF	1	wild bee	no	NA	uncaptured wild bee	1	NA	NA	NA
109	HOM 3 F	WFF	B	WFF	1	honeybee	no	Apidae	Apis mellifera	12	NA	NA	Apismell
110	HOM 3 F	WFF	B	WFF	1	bumble bee	yes	Apidae	Bombus pascuorum	1	1	NA	Bombpasc
111	HOM 3 F	WFF	B	WFF	1	bumble bee	yes	Apidae	Bombus ruderarius	1	1	NA	Bombrude
112	HOM 3 F	WFF	B	WFF	1	bumble bee	yes	Apidae	Bombus ruderatus	1	1	NA	Bombrude.1
113	HOM 3 F	WFF	B	WFF	1	bumble bee	yes	Apidae	Bombus ruderatus	1	1	NA	Bombrude.1
114	HOM 3 F	WFF	B	WFF	1	bumble bee	yes	Apidae	Bombus terrestris	1	1	NA	Bombterr
115	HOM 3 F	WFF	B	WFF	1	bumble bee	no	Apidae	uncaptured bumblebee	1	NA	NA	NA
116	HOM 3 F	WFF	B	WFF	1	bumble bee	no	Apidae	uncaptured bumblebee	1	NA	NA	NA
117	HOM 3 F	WFF	E	crop	1	nothing	NA	NA	NA	NA	NA	NA	NA
118	HOM 3 F	WFF	F	crop	1	nothing	NA	NA	NA	NA	NA	NA	NA
119	HOM 4 F	control	A	road_verge	1	wild bee	no	NA	uncaptured wild bee	1	NA	NA	NA
120	HOM 4 F	control	A	road_verge	1	wild bee	no	NA	uncaptured wild bee	1	NA	NA	NA
121	HOM 4 F	control	B	road_verge	1	wild bee	no	NA	uncaptured wild bee	1	NA	NA	NA
122	HOM 4 F	WFF	A	WFF	1	honeybee	no	Apidae	Apis mellifera	1	NA	NA	Apismell
123	HOM 4 F	WFF	A	WFF	1	honeybee	no	Apidae	Apis mellifera	1	NA	NA	Apismell
124	HOM 4 F	WFF	A	WFF	1	honeybee	no	Apidae	Apis mellifera	1	NA	NA	Apismell
125	HOM 4 F	WFF	A	WFF	1	honeybee	no	Apidae	Apis mellifera	2	NA	NA	Apismell
126	HOM 4 F	WFF	A	WFF	1	honeybee	no	Apidae	Apis mellifera	2	NA	NA	Apismell
127	HOM 4 F	WFF	A	WFF	1	honeybee	no	Apidae	Apis mellifera	1	NA	NA	Apismell
128	HOM 4 F	WFF	A	WFF	1	wild bee	yes	Halictidae	Halictus eurygnathus	1	1	NA	Halieury
129	HOM 4 F	WFF	A	WFF	1	wild bee	yes	Halictidae	Lasioglossum pauxillum	1	1	NA	Lasipaux
130	HOM 4 F	WFF	A	WFF	1	wild bee	no	NA	uncaptured wild bee	2	NA	NA	NA
131	HOM 4 F	WFF	A	WFF	1	wild bee	no	NA	uncaptured wild bee	1	NA	NA	NA
132	HOM 4 F	WFF	B	WFF	1	honeybee	no	Apidae	Apis mellifera	1	NA	NA	Apismell
133	HOM 4 F	WFF	B	WFF	1	honeybee	no	Apidae	Apis mellifera	1	NA	NA	Apismell
134	HOM 4 F	WFF	B	WFF	1	honeybee	no	Apidae	Apis mellifera	1	NA	NA	Apismell
135	HOM 4 F	WFF	B	WFF	1	honeybee	no	Apidae	Apis mellifera	1	NA	NA	Apismell
136	HOM 4 F	WFF	B	WFF	1	honeybee	no	Apidae	Apis mellifera	1	NA	NA	Apismell
137	HOM 4 F	WFF	B	WFF	1	wild bee	yes	Halictidae	Lasioglossum discum	1	1	NA	Lasidisc
138	HOM 4 F	WFF	B	WFF	1	wild bee	no	NA	uncaptured wild bee	1	NA	NA	NA
139	HOM 4 F	WFF	F	crop	1	nothing	NA	NA	NA	NA	NA	NA	NA
140	HET 1 F	control	A	road_verge	2	wild bee	yes	Halictidae	Lasioglossum morio	1	1	NA	Lasimori
141	HET 1 F	control	A	road_verge	2	wild bee	no	NA	uncaptured wild bee	1	NA	NA	NA
142	HET 1 F	control	B	road_verge	2	wild bee	yes	Halictidae	Halictus subauratus	1	1	NA	Halisuba
143	HET 1 F	control	B	road_verge	2	wild bee	yes	Halictidae	Lasioglossum zonulum	1	1	NA	Lasizonu
144	HET 1 F	control	B	road_verge	2	wild bee	no	NA	uncaptured wild bee	1	NA	NA	NA
145	HET 1 F	WFF	A	WFF	2	honeybee	no	Apidae	Apis mellifera	7	NA	NA	Apismell
146	HET 1 F	WFF	A	WFF	2	honeybee	no	Apidae	Apis mellifera	1	NA	NA	Apismell
147	HET 1 F	WFF	A	WFF	2	wild bee	yes	Colletidae	Hylaeus variegatus	1	1	NA	Hylavari
148	HET 1 F	WFF	B	WFF	2	honeybee	no	Apidae	Apis mellifera	13	NA	NA	Apismell
149	HET 1 F	WFF	B	WFF	2	bumble bee	yes	Apidae	Bombus terrestris	1	1	NA	Bombterr
150	HET 1 F	WFF	B	WFF	2	bumble bee	yes	Apidae	Bombus terrestris	1	1	NA	Bombterr
151	HET 1 F	WFF	B	WFF	2	wild bee	yes	Halictidae	Halictus simplex	1	1	NA	Halisimp
152	HET 1 F	WFF	B	WFF	2	wild bee	yes	Halictidae	Halictus simplex	1	NA	1	Halisimp
153	HET 1 F	WFF	B	WFF	2	wild bee	yes	Halictidae	Lasioglossum discum	1	1	NA	Lasidisc
154	HET 1 F	WFF	B	WFF	2	wild bee	yes	Megachilidae	Megachile leachella	1	NA	1	Megaleac
155	HET 1 F	WFF	B	WFF	2	wild bee	yes	Megachilidae	Megachile leachella	1	NA	1	Megaleac
156	HET 1 F	WFF	B	WFF	2	wild bee	no	NA	uncaptured wild bee	1	NA	NA	NA
157	HET 1 F	WFF	B	WFF	2	wild bee	no	NA	uncaptured wild bee	1	NA	NA	NA
158	HET 1 F	WFF	B	WFF	2	wild bee	no	NA	uncaptured wild bee	1	NA	NA	NA
159	HET 1 F	WFF	E	crop	2	nothing	NA	NA	NA	NA	NA	NA	NA
160	HET 1 F	WFF	F	crop	2	nothing	NA	NA	NA	NA	NA	NA	NA
161	HET 2 F	control	A	road_verge	2	bumble bee	no	Apidae	uncaptured bumblebee	1	NA	NA	NA
162	HET 2 F	control	A	road_verge	2	wild bee	no	NA	uncaptured wild bee	1	NA	NA	NA
163	HET 2 F	control	A	road_verge	2	wild bee	no	NA	uncaptured wild bee	1	NA	NA	NA
164	HET 2 F	control	B	road_verge	2	nothing	NA	NA	NA	NA	NA	NA	NA
165	HET 2 F	WFF	A	WFF	2	wild bee	yes	Megachilidae	Megachile pilidens	1	1	NA	Megapili
166	HET 2 F	WFF	B	WFF	2	wild bee	yes	Megachilidae	Anthidium oblongatum	1	NA	1	Anthoblo
167	HET 2 F	WFF	B	WFF	2	honeybee	no	Apidae	Apis mellifera	1	NA	NA	Apismell
168	HET 2 F	WFF	B	WFF	2	honeybee	no	Apidae	Apis mellifera	1	NA	NA	Apismell
169	HET 2 F	WFF	B	WFF	2	honeybee	no	Apidae	Apis mellifera	1	NA	NA	Apismell
170	HET 2 F	WFF	B	WFF	2	honeybee	no	Apidae	Apis mellifera	1	NA	NA	Apismell
171	HET 2 F	WFF	B	WFF	2	wild bee	yes	Halictidae	Halictus pollinosus	1	1	NA	Halipoll
172	HET 2 F	WFF	B	WFF	2	wild bee	yes	Megachilidae	Megachile pilidens	1	1	NA	Megapili
173	HET 2 F	WFF	B	WFF	2	wild bee	no	NA	uncaptured wild bee	1	NA	NA	NA
174	HET 2 F	WFF	E	crop	2	nothing	NA	NA	NA	NA	NA	NA	NA
175	HET 2 F	WFF	F	crop	2	nothing	NA	NA	NA	NA	NA	NA	NA
176	HET 3 F	control	A	road_verge	2	wild bee	no	NA	uncaptured wild bee	1	NA	NA	NA
177	HET 3 F	control	A	road_verge	2	wild bee	no	NA	uncaptured wild bee	1	NA	NA	NA
178	HET 3 F	control	A	road_verge	2	wild bee	no	NA	uncaptured wild bee	1	NA	NA	NA
179	HET 3 F	control	B	road_verge	2	wild bee	no	NA	uncaptured wild bee	1	NA	NA	NA
180	HET 3 F	control	B	road_verge	2	wild bee	no	NA	uncaptured wild bee	1	NA	NA	NA
181	HET 3 F	WFF	A	WFF	2	honeybee	no	Apidae	Apis mellifera	1	NA	NA	Apismell
182	HET 3 F	WFF	B	WFF	2	honeybee	no	Apidae	Apis mellifera	40	NA	NA	Apismell
183	HET 3 F	WFF	E	crop	2	nothing	NA	NA	NA	NA	NA	NA	NA
184	HET 3 F	WFF	F	crop	2	nothing	NA	NA	NA	NA	NA	NA	NA
185	HET 4 F	control	A	road_verge	2	nothing	NA	NA	NA	NA	NA	NA	NA
186	HET 4 F	WFF	A	WFF	2	honeybee	no	Apidae	Apis mellifera	1	NA	NA	Apismell
187	HET 4 F	WFF	A	WFF	2	wild bee	yes	Halictidae	Halictus smaragdulus	1	1	NA	Halismar
188	HET 4 F	WFF	A	WFF	2	wild bee	yes	Halictidae	Lasioglossum griseolum	1	1	NA	Lasigris
189	HET 4 F	WFF	A	WFF	2	wild bee	no	NA	uncaptured wild bee	1	NA	NA	NA
190	HET 4 F	WFF	B	WFF	2	honeybee	no	Apidae	Apis mellifera	10	NA	NA	Apismell
191	HET 4 F	WFF	B	WFF	2	bumble bee	yes	Apidae	Bombus terrestris	1	1	NA	Bombterr
192	HET 4 F	WFF	B	WFF	2	bumble bee	yes	Apidae	Bombus terrestris	1	1	NA	Bombterr
193	HET 4 F	WFF	B	WFF	2	wild bee	yes	Halictidae	Halictus langobardicus	1	1	NA	Halilang
194	HET 4 F	WFF	B	WFF	2	wild bee	yes	Halictidae	Halictus langobardicus	1	1	NA	Halilang
195	HET 4 F	WFF	B	WFF	2	wild bee	yes	Halictidae	Halictus quadricinctus	1	1	NA	Haliquad
196	HET 4 F	WFF	B	WFF	2	wild bee	yes	Megachilidae	Megachile pilidens	1	1	NA	Megapili
197	HET 4 F	WFF	B	WFF	2	wild bee	no	NA	uncaptured wild bee	1	NA	NA	NA
198	HET 4 F	WFF	B	WFF	2	wild bee	no	NA	uncaptured wild bee	1	NA	NA	NA
199	HET 4 F	WFF	B	WFF	2	wild bee	no	NA	uncaptured wild bee	1	NA	NA	NA
200	HET 4 F	WFF	B	WFF	2	wild bee	no	NA	uncaptured wild bee	1	NA	NA	NA
201	HET 4 F	WFF	E	crop	2	wild bee	no	NA	uncaptured wild bee	1	NA	NA	NA
202	HET 4 F	WFF	F	crop	2	nothing	NA	NA	NA	NA	NA	NA	NA
203	HOM 1 F	control	A	road_verge	2	wild bee	yes	Halictidae	Lasioglossum villosulum	1	1	NA	Lasivill
204	HOM 1 F	control	A	road_verge	2	wild bee	yes	Halictidae	Lasioglossum villosulum	1	1	NA	Lasivill
205	HOM 1 F	control	A	road_verge	2	wild bee	no	NA	uncaptured wild bee	1	NA	NA	NA
206	HOM 1 F	control	A	road_verge	2	wild bee	no	NA	uncaptured wild bee	1	NA	NA	NA
207	HOM 1 F	control	B	road_verge	2	wild bee	yes	Halictidae	Lasioglossum villosulum	1	1	NA	Lasivill
208	HOM 1 F	control	B	road_verge	2	wild bee	no	NA	uncaptured wild bee	1	NA	NA	NA
209	HOM 1 F	WFF	A	WFF	2	honeybee	no	Apidae	Apis mellifera	1	NA	NA	Apismell
210	HOM 1 F	WFF	A	WFF	2	wild bee	yes	Halictidae	Halictus langobardicus	1	1	NA	Halilang
211	HOM 1 F	WFF	B	WFF	2	honeybee	no	Apidae	Apis mellifera	4	NA	NA	Apismell
212	HOM 1 F	WFF	B	WFF	2	wild bee	yes	Halictidae	Lasioglossum calceatum	1	1	NA	Lasicalc
213	HOM 1 F	WFF	B	WFF	2	wild bee	no	NA	uncaptured wild bee	1	NA	NA	NA
214	HOM 1 F	WFF	E	crop	2	honeybee	no	Apidae	Apis mellifera	1	NA	NA	Apismell
215	HOM 1 F	WFF	F	crop	2	wild bee	yes	Halictidae	Lasioglossum politum	1	1	NA	Lasipoli
216	HOM 2 F	control	A	road_verge	2	wild bee	yes	Halictidae	Ceylalictus variegatus	1	NA	1	Ceylvari
217	HOM 2 F	control	A	road_verge	2	wild bee	yes	Halictidae	Halictus maculatus	1	NA	1	Halimacu
218	HOM 2 F	control	A	road_verge	2	wild bee	yes	Halictidae	Halictus maculatus	1	NA	1	Halimacu
219	HOM 2 F	control	A	road_verge	2	wild bee	yes	Halictidae	Halictus maculatus	1	NA	1	Halimacu
220	HOM 2 F	control	A	road_verge	2	wild bee	yes	Halictidae	Halictus sexcinctus	1	NA	1	Halisexc
221	HOM 2 F	control	B	road_verge	2	wild bee	yes	Halictidae	Halictus langobardicus	1	1	NA	Halilang
222	HOM 2 F	control	B	road_verge	2	wild bee	yes	Halictidae	Halictus sexcinctus	1	NA	1	Halisexc
223	HOM 2 F	control	B	road_verge	2	wild bee	yes	Halictidae	Halictus sexcinctus	1	NA	1	Halisexc
224	HOM 2 F	control	B	road_verge	2	wild bee	yes	Halictidae	Halictus sexcinctus	1	NA	1	Halisexc
225	HOM 2 F	control	B	road_verge	2	wild bee	yes	Halictidae	Halictus sexcinctus	1	NA	1	Halisexc
226	HOM 2 F	control	B	road_verge	2	wild bee	yes	Halictidae	Halictus sexcinctus	1	NA	1	Halisexc
227	HOM 2 F	control	B	road_verge	2	wild bee	yes	Halictidae	Halictus sexcinctus	1	NA	1	Halisexc
228	HOM 2 F	control	B	road_verge	2	wild bee	yes	Halictidae	Halictus sexcinctus	1	NA	1	Halisexc
229	HOM 2 F	control	B	road_verge	2	wild bee	yes	Halictidae	Halictus sexcinctus	1	NA	1	Halisexc
230	HOM 2 F	control	B	road_verge	2	wild bee	yes	Halictidae	Halictus sexcinctus	1	NA	1	Halisexc
231	HOM 2 F	control	B	road_verge	2	wild bee	yes	Halictidae	Lasioglossum lucidulum	1	1	NA	Lasiluci
232	HOM 2 F	control	B	road_verge	2	wild bee	yes	Halictidae	Sphecodes gibbus	1	NA	1	Sphegibb
233	HOM 2 F	control	B	road_verge	2	wild bee	no	NA	uncaptured wild bee	1	NA	NA	NA
234	HOM 2 F	control	B	road_verge	2	wild bee	no	NA	uncaptured wild bee	1	NA	NA	NA
235	HOM 2 F	control	B	road_verge	2	wild bee	no	NA	uncaptured wild bee	1	NA	NA	NA
236	HOM 2 F	control	B	road_verge	2	wild bee	no	NA	uncaptured wild bee	1	NA	NA	NA
237	HOM 2 F	control	B	road_verge	2	wild bee	no	NA	uncaptured wild bee	1	NA	NA	NA
238	HOM 2 F	control	B	road_verge	2	wild bee	no	NA	uncaptured wild bee	1	NA	NA	NA
239	HOM 2 F	control	B	road_verge	2	wild bee	no	NA	uncaptured wild bee	1	NA	NA	NA
240	HOM 2 F	control	B	road_verge	2	wild bee	no	NA	uncaptured wild bee	1	NA	NA	NA
241	HOM 2 F	WFF	A	WFF	2	wild bee	yes	Halictidae	Halictus sexcinctus	1	1	NA	Halisexc
242	HOM 2 F	WFF	A	WFF	2	wild bee	no	NA	uncaptured wild bee	1	NA	NA	NA
243	HOM 2 F	WFF	A	WFF	2	wild bee	no	NA	uncaptured wild bee	1	NA	NA	NA
244	HOM 2 F	WFF	B	WFF	2	honeybee	no	Apidae	Apis mellifera	8	NA	NA	Apismell
245	HOM 2 F	WFF	B	WFF	2	wild bee	yes	Halictidae	Halictus pollinosus	1	1	NA	Halipoll
246	HOM 2 F	WFF	B	WFF	2	wild bee	yes	Halictidae	Halictus sexcinctus	1	NA	1	Halisexc
247	HOM 2 F	WFF	B	WFF	2	wild bee	yes	Halictidae	Halictus sexcinctus	2	NA	2	Halisexc
248	HOM 2 F	WFF	B	WFF	2	wild bee	yes	Halictidae	Halictus sexcinctus	1	NA	1	Halisexc
249	HOM 2 F	WFF	B	WFF	2	wild bee	yes	Halictidae	Halictus sexcinctus	1	NA	1	Halisexc
250	HOM 2 F	WFF	B	WFF	2	wild bee	yes	Halictidae	Halictus sexcinctus	1	NA	1	Halisexc
251	HOM 2 F	WFF	B	WFF	2	wild bee	yes	Halictidae	Halictus sexcinctus	1	NA	1	Halisexc
252	HOM 2 F	WFF	E	crop	2	nothing	NA	NA	NA	NA	NA	NA	NA
253	HOM 2 F	WFF	F	crop	2	nothing	NA	NA	NA	NA	NA	NA	NA
254	HOM 3 F	control	A	road_verge	2	wild bee	no	NA	uncaptured wild bee	1	NA	NA	NA
255	HOM 3 F	control	A	road_verge	2	wild bee	no	NA	uncaptured wild bee	1	NA	NA	NA
256	HOM 3 F	control	A	road_verge	2	wild bee	no	NA	uncaptured wild bee	1	NA	NA	NA
257	HOM 3 F	control	B	road_verge	2	nothing	NA	NA	NA	NA	NA	NA	NA
258	HOM 3 F	WFF	A	WFF	2	honeybee	no	Apidae	Apis mellifera	1	NA	NA	Apismell
259	HOM 3 F	WFF	A	WFF	2	bumble bee	yes	Apidae	Bombus terrestris	1	1	NA	Bombterr
260	HOM 3 F	WFF	A	WFF	2	wild bee	no	NA	uncaptured wild bee	1	NA	NA	NA
261	HOM 3 F	WFF	B	WFF	2	honeybee	no	Apidae	Apis mellifera	7	NA	NA	Apismell
262	HOM 3 F	WFF	B	WFF	2	bumble bee	yes	Apidae	Bombus terrestris	1	NA	1	Bombterr
263	HOM 3 F	WFF	B	WFF	2	bumble bee	yes	Apidae	Bombus terrestris	1	1	NA	Bombterr
264	HOM 3 F	WFF	B	WFF	2	bumble bee	yes	Apidae	Bombus terrestris	1	1	NA	Bombterr
265	HOM 3 F	WFF	B	WFF	2	wild bee	yes	Megachilidae	Megachile pilidens	1	1	NA	Megapili
266	HOM 3 F	WFF	B	WFF	2	bumble bee	no	Apidae	uncaptured bumblebee	4	NA	NA	NA
267	HOM 3 F	WFF	B	WFF	2	wild bee	no	Apidae	Xylocopa sp.	2	NA	NA	NA
268	HOM 3 F	WFF	E	crop	2	honeybee	no	Apidae	Apis mellifera	1	NA	NA	Apismell
269	HOM 3 F	WFF	E	crop	2	wild bee	yes	Megachilidae	Megachile pilidens	1	1	NA	Megapili
270	HOM 3 F	WFF	F	crop	2	nothing	NA	NA	NA	NA	NA	NA	NA
271	HOM 4 F	control	A	road_verge	2	wild bee	yes	Halictidae	Lasioglossum malachurum	1	NA	1	Lasimala
272	HOM 4 F	control	A	road_verge	2	wild bee	no	NA	uncaptured wild bee	1	NA	NA	NA
273	HOM 4 F	control	A	road_verge	2	wild bee	no	NA	uncaptured wild bee	1	NA	NA	NA
274	HOM 4 F	control	B	road_verge	2	wild bee	yes	Halictidae	Lasioglossum malachurum	1	NA	1	Lasimala
275	HOM 4 F	control	B	road_verge	2	wild bee	yes	Halictidae	Lasioglossum puncticolle	1	1	NA	Lasipunc
276	HOM 4 F	control	B	road_verge	2	wild bee	no	NA	uncaptured wild bee	1	NA	NA	NA
277	HOM 4 F	WFF	A	WFF	2	wild bee	yes	Halictidae	Halictus maculatus	1	1	NA	Halimacu
278	HOM 4 F	WFF	A	WFF	2	wild bee	no	NA	uncaptured wild bee	1	NA	NA	NA
279	HOM 4 F	WFF	A	WFF	2	wild bee	no	NA	uncaptured wild bee	1	NA	NA	NA
280	HOM 4 F	WFF	B	WFF	2	honeybee	no	Apidae	Apis mellifera	10	NA	NA	Apismell
281	HOM 4 F	WFF	B	WFF	2	bumble bee	yes	Apidae	Bombus terrestris	1	NA	1	Bombterr
282	HOM 4 F	WFF	B	WFF	2	bumble bee	yes	Apidae	Bombus terrestris	1	NA	1	Bombterr
283	HOM 4 F	WFF	B	WFF	2	wild bee	yes	Halictidae	Halictus eurygnathus	1	1	NA	Halieury
284	HOM 4 F	WFF	B	WFF	2	wild bee	yes	Halictidae	Lasioglossum lineare	1	1	NA	Lasiline
285	HOM 4 F	WFF	B	WFF	2	wild bee	no	NA	uncaptured wild bee	1	NA	NA	NA
286	HOM 4 F	WFF	B	WFF	2	wild bee	no	NA	uncaptured wild bee	1	NA	NA	NA
287	HOM 4 F	WFF	B	WFF	2	wild bee	no	NA	uncaptured wild bee	1	NA	NA	NA
288	HOM 4 F	WFF	B	WFF	2	wild bee	no	NA	uncaptured wild bee	1	NA	NA	NA
289	HOM 4 F	WFF	E	crop	2	nothing	NA	NA	NA	NA	NA	NA	NA
290	HOM 4 F	WFF	F	crop	2	wild bee	no	NA	uncaptured wild bee	1	NA	NA	NA

## Sheet: hoverfly
n	field	transect_location	transect	habitat_type	round	sample	catch	family	species	number_all_individual	number_females	number_males	abbreviation
1	HET 1 F	control	B	road_verge	1	nothing	NA	NA	NA	NA	NA	NA	NA
2	HET 1 F	WFF	A	WFF	1	hoverfly	yes	Syrphidae	Sphaerophoria scripta	1	NA	1	Sphascri
3	HET 1 F	WFF	B	WFF	1	hoverfly	yes	Syrphidae	Epistrophe grossulariae	1	1	NA	Episgros
4	HET 1 F	WFF	B	WFF	1	hoverfly	yes	Syrphidae	Scaeva pyrastri	1	1	NA	Scaepyra
5	HET 1 F	WFF	B	WFF	1	hoverfly	no	Syrphidae	uncaptured hoverfly	1	NA	NA	NA
6	HET 1 F	WFF	B	WFF	1	hoverfly	no	Syrphidae	uncaptured hoverfly	1	NA	NA	NA
7	HET 1 F	WFF	E	crop	1	nothing	NA	NA	NA	NA	NA	NA	NA
8	HET 1 F	WFF	F	crop	1	nothing	NA	NA	NA	NA	NA	NA	NA
9	HET 2 F	control	A	road_verge	1	hoverfly	yes	Syrphidae	sp.	1	NA	NA	sp
10	HET 2 F	WFF	B	WFF	1	hoverfly	yes	Syrphidae	Sphaerophoria scripta	1	1	NA	Sphascri
11	HET 2 F	WFF	F	crop	1	nothing	NA	NA	NA	NA	NA	NA	NA
12	HET 3 F	control	B	road_verge	1	hoverfly	no	Syrphidae	uncaptured hoverfly	1	NA	NA	NA
13	HET 3 F	control	B	road_verge	1	hoverfly	no	Syrphidae	uncaptured hoverfly	1	NA	NA	NA
14	HET 3 F	control	B	road_verge	1	hoverfly	no	Syrphidae	uncaptured hoverfly	1	NA	NA	NA
15	HET 3 F	WFF	B	WFF	1	hoverfly	yes	Syrphidae	Sphaerophoria scripta	1	NA	1	Sphascri
16	HET 3 F	WFF	B	WFF	1	hoverfly	no	Syrphidae	uncaptured hoverfly	1	NA	NA	NA
17	HET 3 F	WFF	B	WFF	1	hoverfly	no	Syrphidae	uncaptured hoverfly	1	NA	NA	NA
18	HET 4 F	control	A	road_verge	1	hoverfly	yes	Syrphidae	sp.	1	NA	NA	sp
19	HET 4 F	WFF	E	crop	1	hoverfly	no	Syrphidae	uncaptured hoverfly	1	NA	NA	NA
20	HET 4 F	WFF	F	crop	1	nothing	NA	NA	NA	NA	NA	NA	NA
21	HOM 1 F	WFF	A	WFF	1	hoverfly	yes	Syrphidae	Sphaerophoria scripta	1	1	NA	Sphascri
22	HOM 1 F	WFF	A	WFF	1	hoverfly	no	Syrphidae	uncaptured hoverfly	1	NA	NA	NA
23	HOM 1 F	WFF	B	WFF	1	hoverfly	yes	Syrphidae	Eupeodes corollae	1	NA	1	Eupecoro
24	HOM 1 F	WFF	B	WFF	1	hoverfly	yes	Syrphidae	Helophilus trivittatus	1	1	NA	Helotriv
25	HOM 1 F	WFF	B	WFF	1	hoverfly	yes	Syrphidae	Sphaerophoria scripta	1	1	NA	Sphascri
26	HOM 1 F	WFF	B	WFF	1	hoverfly	yes	Syrphidae	Sphaerophoria scripta	1	NA	1	Sphascri
27	HOM 1 F	WFF	B	WFF	1	hoverfly	no	Syrphidae	uncaptured hoverfly	1	NA	NA	NA
28	HOM 1 F	WFF	E	crop	1	hoverfly	no	Syrphidae	uncaptured hoverfly	1	NA	NA	NA
29	HOM 1 F	WFF	F	crop	1	hoverfly	no	Syrphidae	uncaptured hoverfly	1	NA	NA	NA
30	HOM 2 F	control	A	road_verge	1	hoverfly	yes	Syrphidae	Sphaerophoria scripta	1	1	NA	Sphascri
31	HOM 2 F	WFF	A	WFF	1	hoverfly	yes	Syrphidae	Sphaerophoria scripta	1	1	NA	Sphascri
32	HOM 2 F	WFF	B	WFF	1	hoverfly	yes	Syrphidae	Sphaerophoria scripta	1	NA	1	Sphascri
33	HOM 2 F	WFF	E	crop	1	nothing	NA	NA	NA	NA	NA	NA	NA
34	HOM 3 F	control	A	road_verge	1	hoverfly	yes	Syrphidae	Melanostoma mellinum	1	1	NA	Melamell
35	HOM 3 F	control	B	road_verge	1	nothing	NA	NA	NA	NA	NA	NA	NA
36	HOM 3 F	WFF	A	WFF	1	hoverfly	yes	Syrphidae	Sphaerophoria scripta	1	NA	1	Sphascri
37	HOM 3 F	WFF	A	WFF	1	hoverfly	no	Syrphidae	uncaptured hoverfly	1	NA	NA	NA
38	HOM 3 F	WFF	B	WFF	1	hoverfly	yes	Syrphidae	Sphaerophoria scripta	1	NA	1	Sphascri
39	HOM 3 F	WFF	E	crop	1	nothing	NA	NA	NA	NA	NA	NA	NA
40	HOM 3 F	WFF	F	crop	1	nothing	NA	NA	NA	NA	NA	NA	NA
41	HOM 4 F	control	A	road_verge	1	hoverfly	no	Syrphidae	uncaptured hoverfly	1	NA	NA	NA
42	HOM 4 F	control	B	road_verge	1	hoverfly	no	Syrphidae	uncaptured hoverfly	1	NA	NA	NA
43	HOM 4 F	WFF	E	crop	1	hoverfly	no	Syrphidae	uncaptured hoverfly	1	NA	NA	NA
44	HOM 4 F	WFF	F	crop	1	nothing	NA	NA	NA	NA	NA	NA	NA

## Sheet: spider
n	field	transect_location	transect	habitat_type	round	family	life_stage	species	number_all_individual	abbreviation
1	HET 1 F	control	A	road_verge	1	Clubionidae	adult	Clubiona subtilis	1	Clubsubt
2	HET 1 F	control	A	road_verge	1	Clubionidae	juvenile	Clubionidae juvenile	1	NA
3	HET 1 F	WFF	A	WFF	1	Linyphiidae	adult	Agyneta rurestris	1	Agynrure
4	HET 1 F	control	B	road_verge	1	Gnaphosidae	juvenile	Gnaphosidae juvenile	1	NA
5	HET 1 F	control	B	road_verge	1	Hahniidae	adult	Hahnia nava	1	Hahnnava
6	HET 1 F	control	B	road_verge	1	Salticidae	adult	Myrmarachne formicaria	1	Myrmform
7	HET 1 F	control	B	road_verge	1	Philodromiidae	juvenile	Philodromiidae juvenile	1	NA
8	HET 1 F	control	B	road_verge	1	Salticidae	juvenile	Salticidae juvenile	1	NA
9	HET 1 F	WFF	B	WFF	1	Thomisidae	juvenile	Thomisidae juvenile	2	NA
15	HET 1 F	WFF	E	crop	1	NA	NA	NA	0	NA
17	HET 1 F	WFF	F	crop	1	NA	NA	NA	0	NA
18	HET 2 F	control	A	road_verge	1	NA	NA	NA	0	NA
19	HET 2 F	WFF	A	WFF	1	NA	NA	NA	0	NA
20	HET 2 F	control	B	road_verge	1	Lycosidae	adult	Aulonia albimana	1	Auloalbi
21	HET 2 F	control	B	road_verge	1	Salticidae	juvenile	Salticidae juvenile	2	NA
22	HET 2 F	control	B	road_verge	1	Theridiidae	juvenile	Theridiidae juvenile	1	NA
23	HET 2 F	WFF	B	WFF	1	NA	NA	NA	0	NA
29	HET 2 F	WFF	E	crop	1	NA	NA	NA	0	NA
31	HET 2 F	WFF	F	crop	1	NA	NA	NA	0	NA
32	HET 3 F	control	A	road_verge	1	NA	NA	NA	0	NA
33	HET 3 F	WFF	A	WFF	1	NA	NA	NA	0	NA
34	HET 3 F	control	B	road_verge	1	Lycosidae	adult	Aulonia albimana	2	Auloalbi
35	HET 3 F	control	B	road_verge	1	Clubionidae	juvenile	Clubionidae juvenile	1	NA
36	HET 3 F	WFF	B	WFF	1	NA	NA	NA	0	NA
42	HET 3 F	WFF	E	crop	1	NA	NA	NA	0	NA
44	HET 3 F	WFF	F	crop	1	NA	NA	NA	0	NA
45	HET 4 F	control	A	road_verge	1	Araneidae	juvenile	Araneidae juvenile	2	NA
46	HET 4 F	control	A	road_verge	1	Hahniidae	adult	Hahnia nava	3	Hahnnava
47	HET 4 F	control	A	road_verge	1	Gnaphosidae	adult	Haplodrassus minor	1	Haplmino
48	HET 4 F	control	A	road_verge	1	Salticidae	adult	Neon valentulus	1	Neonvale
49	HET 4 F	control	A	road_verge	1	Theridiidae	adult	Neottiura bimaculata	1	Neotbima
50	HET 4 F	control	A	road_verge	1	Philodromiidae	juvenile	Philodromiidae juvenile	1	NA
51	HET 4 F	control	A	road_verge	1	Phrurolithidae	adult	Phrurolithus festivus	2	Phrufest
52	HET 4 F	control	A	road_verge	1	Salticidae	adult	Talavera aequipes	1	Talaaequ
53	HET 4 F	WFF	A	WFF	1	NA	NA	NA	0	NA
54	HET 4 F	control	B	road_verge	1	NA	NA	NA	0	NA
55	HET 4 F	WFF	B	WFF	1	NA	NA	NA	0	NA
61	HET 4 F	WFF	E	crop	1	Gnaphosidae	adult	Civizelotes gracilis	1	Civigrac
64	HET 4 F	WFF	F	crop	1	NA	NA	NA	0	NA
65	HOM 1 F	control	A	road_verge	1	Araneidae	juvenile	Araneidae juvenile	1	NA
66	HOM 1 F	control	A	road_verge	1	Gnaphosidae	adult	Drassyllus praeficus	1	Drasprae
67	HOM 1 F	control	A	road_verge	1	Lycosidae	juvenile	Lycosidae juvenile	1	NA
68	HOM 1 F	control	A	road_verge	1	Philodromiidae	juvenile	Philodromiidae juvenile	5	NA
69	HOM 1 F	control	A	road_verge	1	Salticidae	adult	Talavera aequipes	1	Talaaequ
70	HOM 1 F	WFF	A	WFF	1	NA	NA	NA	0	NA
71	HOM 1 F	control	B	road_verge	1	Lycosidae	adult	Aulonia albimana	1	Auloalbi
72	HOM 1 F	control	B	road_verge	1	Clubionidae	adult	Clubiona subtilis	1	Clubsubt
73	HOM 1 F	control	B	road_verge	1	Clubionidae	juvenile	Clubionidae juvenile	2	NA
74	HOM 1 F	control	B	road_verge	1	Gnaphosidae	juvenile	Gnaphosidae juvenile	1	NA
75	HOM 1 F	control	B	road_verge	1	Lycosidae	juvenile	Lycosidae juvenile	1	NA
76	HOM 1 F	WFF	B	WFF	1	NA	NA	NA	0	NA
82	HOM 1 F	WFF	E	crop	1	NA	NA	NA	0	NA
84	HOM 1 F	WFF	F	crop	1	NA	NA	NA	0	NA
85	HOM 2 F	control	A	road_verge	1	Araneidae	adult	Cercidia prominens	1	Cercprom
86	HOM 2 F	control	A	road_verge	1	Salticidae	adult	Evarcha arcuata	3	Evararcu
87	HOM 2 F	control	A	road_verge	1	Thomisidae	adult	Ozyptila atomaria	1	Ozypatom
88	HOM 2 F	control	A	road_verge	1	Salticidae	juvenile	Salticidae juvenile	3	NA
89	HOM 2 F	control	A	road_verge	1	Philodromidae	adult	Tibellus macellus	1	Tibemace
90	HOM 2 F	WFF	A	WFF	1	NA	NA	NA	0	NA
91	HOM 2 F	control	B	road_verge	1	Dictynidae	adult	Argenna subnigra	1	Argesubn
92	HOM 2 F	control	B	road_verge	1	Clubionidae	juvenile	Dictyniidae juvenile	1	NA
93	HOM 2 F	control	B	road_verge	1	Salticidae	adult	Evarcha arcuata	1	Evararcu
94	HOM 2 F	control	B	road_verge	1	Hahniidae	adult	Hahnia nava	1	Hahnnava
95	HOM 2 F	control	B	road_verge	1	Lycosidae	juvenile	Lycosidae juvenile	3	NA
96	HOM 2 F	control	B	road_verge	1	Philodromiidae	juvenile	Philodromiidae juvenile	4	NA
97	HOM 2 F	control	B	road_verge	1	Phrurolithidae	juvenile	Phrurolithidae juvenile	1	NA
98	HOM 2 F	control	B	road_verge	1	Phrurolithidae	adult	Phrurolithus minimus	1	Phrumini
99	HOM 2 F	control	B	road_verge	1	Linyphiidae	adult	Pocadicnemis juncea	3	Pocajunc
100	HOM 2 F	control	B	road_verge	1	Salticidae	juvenile	Salticidae juvenile	1	NA
101	HOM 2 F	control	B	road_verge	1	Thomisidae	juvenile	Thomisidae juvenile	1	NA
102	HOM 2 F	control	B	road_verge	1	Miturgidae	adult	Zora spinimana	1	Zoraspin
103	HOM 2 F	WFF	B	WFF	1	Thomisidae	juvenile	Thomisidae juvenile	1	NA
111	HOM 2 F	WFF	E	crop	1	Linyphiidae	adult	Agyneta rurestris	1	Agynrure
112	HOM 2 F	WFF	E	crop	1	Salticidae	juvenile	Salticidae juvenile	1	NA
114	HOM 2 F	WFF	F	crop	1	Thomisidae	juvenile	Thomisidae juvenile	1	NA
115	HOM 2 F	WFF	F	crop	1	Thomisidae	adult	Xysticus kochi	1	Xystkoch
116	HOM 3 F	control	A	road_verge	1	Lycosidae	juvenile	Lycosidae juvenile	1	NA
117	HOM 3 F	WFF	A	WFF	1	Lycosidae	juvenile	Lycosidae juvenile	1	NA
118	HOM 3 F	control	B	road_verge	1	Lycosidae	juvenile	Lycosidae juvenile	1	NA
119	HOM 3 F	WFF	B	WFF	1	Philodromiidae	juvenile	Philodromiidae juvenile	1	NA
126	HOM 3 F	WFF	E	crop	1	Linyphiidae	adult	Agyneta rurestris	2	Agynrure
127	HOM 3 F	WFF	E	crop	1	Dictynidae	adult	Lathys stigmatisata	1	Lathstig
128	HOM 3 F	WFF	E	crop	1	Linyphiidae	adult	Trichoncoides piscator	1	Tricpisc
130	HOM 3 F	WFF	F	crop	1	NA	NA	NA	0	NA
131	HOM 4 F	control	A	road_verge	1	Philodromiidae	juvenile	Philodromiidae juvenile	1	NA
132	HOM 4 F	WFF	A	WFF	1	Thomisidae	juvenile	Thomisidae juvenile	2	NA
133	HOM 4 F	control	B	road_verge	1	Gnaphosidae	juvenile	Gnaphosidae juvenile	1	NA
134	HOM 4 F	WFF	B	WFF	1	NA	NA	NA	0	NA
140	HOM 4 F	WFF	E	crop	1	NA	NA	NA	0	NA
142	HOM 4 F	WFF	F	crop	1	NA	NA	NA	0	NA
