# Supplementary material for: Contrasting Patterns of Plants, Bees, Hoverflies and Spiders in Different Habitats in a Central European Agricultural Landscape
Source: Ecol Evol. 2024 Dec 16;14(12):e70711. doi: 10.1002/ece3.70711 (PMC11647180; doi:10.1002/ece3.70711)
Supplement: Supplementary file 1 — Data S1. [file ECE3-14-e70711-s001.zip › Appendix_Code.R]

## ANALSYES FOR THE MANUSCRIPT "Contrasting patterns of plants, bees, hoverflies and spiders in different habitats in a Central European agricultural landscape"

library(ggplot2) 
library(ggpubr)
library(tidyverse)
library(dplyr) 
library(vegan)
library(labdsv)
library(TeachingDemos)
library(goeveg)
library(glmmTMB) 
library(multcomp)


######################################################################## 
################################# VEGETATION ###########################
######################################################################## 

######################################################### 
################## SPECIES NUMBER ################## 
######################################################### 
vegetation = read.table("vegetation_dataset_2024_10_20.csv", header = TRUE, sep = ";", na.strings = "NA", dec = ".")
str(vegetation) # 815

vegetation$transect_id = as.factor(paste(vegetation$field, vegetation$transect_location, vegetation$transect, sep = "_"))
vegetation$field = as.factor(vegetation$field)
vegetation$transect_location = as.factor(vegetation$transect_location)
vegetation$transect = as.factor(vegetation$transect)
vegetation$habitat_type = as.factor(vegetation$habitat_type)
vegetation$quadrat_number = as.factor(vegetation$quadrat_number)
vegetation$species = as.factor(vegetation$species)
vegetation$abbreviation = as.factor(vegetation$abbreviation)
str(vegetation)  # 815

vegetation_samplesize = vegetation %>% 
  group_by(transect_id) %>%
  summarise(n_distinct(species)) 
print(vegetation_samplesize, n = 47) # how many distinct species are in each transect

vegetation_samplesize$field = c(rep("1", 6), rep("2", 6), rep("3", 6), rep("4", 6), rep("5", 6), rep("6", 5), rep("7", 6), rep("8", 6))
vegetation_samplesize$transect_location = c(rep(c(rep("control", 2), rep("WFF", 4)), 5), "control", "control", "WFF", "WFF", "WFF",  rep(c(rep("control", 2), rep("WFF", 4)), 2))
vegetation_samplesize$transect = c("A", "B", "A", "B", "E", "F", "A", "B", "A", "B", "E", "F", "A", "B", "A", "B", "E", "F", "A", "B", "A", "B", "E", "F", "A", "B", "A", "B", "E", "F", "A", "B", "A", "B", "F", "A", "B", "A", "B", "E", "F", "A", "B", "A", "B", "E", "F")
names(vegetation_samplesize)[names(vegetation_samplesize) == "n_distinct(species)"] = "number_of_species"
print(vegetation_samplesize, n = 47)

vegetation_samplesize$transect_id = as.factor(vegetation_samplesize$transect_id)
vegetation_samplesize$field = as.factor(vegetation_samplesize$field)
vegetation_samplesize$transect_location = as.factor(vegetation_samplesize$transect_location)
vegetation_samplesize$transect = as.factor(vegetation_samplesize$transect)
vegetation_samplesize$transect_location_id = paste(vegetation_samplesize$transect_location, vegetation_samplesize$transect, sep = "_")
vegetation_samplesize

vegetation_samplesize$habitat_type = ifelse(vegetation_samplesize$transect_location_id == "control_A" | vegetation_samplesize$transect_location_id == "control_B", "road_verge", ifelse(vegetation_samplesize$transect_location_id == "WFF_E" | vegetation_samplesize$transect_location_id == "WFF_F", "crop", "WFF")) 
vegetation_samplesize$habitat_type = as.factor(vegetation_samplesize$habitat_type)
vegetation_samplesize_merged = aggregate(vegetation_samplesize$number_of_species, by = list(field = vegetation_samplesize$field, habitat_type = vegetation_samplesize$habitat_type), function(x) mean(x, na.rm = TRUE)) # how many species are in each fields' habitat on average
names(vegetation_samplesize_merged)[names(vegetation_samplesize_merged) == "x"] = "mean_number_of_species"
vegetation_samplesize_merged


# modeling
head(vegetation_samplesize)
mod_09 = glmmTMB(number_of_species ~ habitat_type + (1|field/transect_id), data = vegetation_samplesize, family = poisson)
summary(mod_09)
# Random effects:
#   Groups            Name        Variance  Std.Dev. 
#  transect_id:field (Intercept) 3.159e-08 0.0001777
# field             (Intercept) 2.651e-08 0.0001628
# Fixed effects:
#                         Estimate Std. Error z value Pr(>|z|)    
# (Intercept)              1.4028     0.1280  10.956  < 2e-16 ***
# habitat_typeroad_verge   0.9183     0.1501   6.118 9.45e-10 ***
# habitat_typeWFF          1.6447     0.1391  11.820  < 2e-16 ***
pht_mod_09 = glht(mod_09, linfct = mcp(habitat_type = "Tukey"))
summary(pht_mod_09)
#                         Estimate Std. Error z value Pr(>|z|)    
# road_verge - crop == 0  0.91834    0.15009   6.118 2.54e-09 ***
# WFF - crop == 0         1.64467    0.13914  11.820  < 1e-09 ***
# WFF - road_verge == 0   0.72633    0.09541   7.613  < 1e-09 ***
(summary_mod_09 = summary(mod_09))
(coeff_mod_09 = summary_mod_09$coefficients$cond)


######################################################### 
################## COVER ################## 
######################################################### 
vegetation_coverage = read.table("vegetation_dataset_2024_10_20.csv", header = TRUE, sep = ";", na.strings = "NA", dec = ".")
str(vegetation_coverage) # 815

vegetation_coverage = aggregate(vegetation_coverage$coverage, by = list(field = vegetation_coverage$field, habitat_type = vegetation_coverage$habitat_type), function(x) sum(x, na.rm = TRUE))
names(vegetation_coverage)[names(vegetation_coverage) == "x"] = "coverage"
vegetation_coverage$coverage = vegetation_coverage$coverage / 4 # there are 2 quadrats per transects and 2 transects are in each habitat
vegetation_coverage$habitat_type = as.factor(vegetation_coverage$habitat_type)
str(vegetation_coverage) # 24
vegetation_coverage

# modeling
str(vegetation)
vegetation_cover_modeling = aggregate(vegetation$coverage, by = list(field = vegetation$field, habitat_type = vegetation$habitat_type, transect_id = vegetation$transect_id), function(x) sum(x, na.rm = TRUE))
names(vegetation_cover_modeling)[names(vegetation_cover_modeling) == "x"] = "cover"
vegetation_cover_modeling$cover = vegetation_cover_modeling$cover / 2 # there are 2 quadrats per transects
vegetation_cover_modeling$habitat_type = as.factor(vegetation_cover_modeling$habitat_type)
str(vegetation_cover_modeling) # 24
head(vegetation_cover_modeling)
(min_cover = min(vegetation_cover_modeling$cover)) # 0.2
(max_cover = max(vegetation_cover_modeling$cover)) # 102.7
small_contant = 1e-6  # to avoid exactly 0 or 1
vegetation_cover_modeling$cover_scaled = (vegetation_cover_modeling$cover - min_cover + small_contant) / (max_cover - min_cover + 2 * small_contant)
mod_10 = glmmTMB(cover_scaled ~ habitat_type + (1|field/transect_id), data = vegetation_cover_modeling, family = beta_family())
summary(mod_10)
# Random effects:
#   Groups            Name        Variance  Std.Dev. 
# field             (Intercept) 7.666e-09 8.755e-05
# field:transect_id (Intercept) 8.650e-01 9.300e-01
# Fixed effects:
#                         Estimate Std. Error z value Pr(>|z|)    
# (Intercept)             -3.6572     0.4093  -8.936   <2e-16 ***
# habitat_typeroad_verge   6.1479     0.5578  11.022   <2e-16 ***
# habitat_typeWFF          5.4526     0.5216  10.455   <2e-16 ***
pht_mod_10 = glht(mod_10, linfct = mcp(habitat_type = "Tukey"))
summary(pht_mod_10)
#                         Estimate Std. Error z value Pr(>|z|)    
# road_verge - crop == 0   6.1479     0.5578  11.022   <1e-04 ***
# WFF - crop == 0          5.4526     0.5216  10.455   <1e-04 ***
# WFF - road_verge == 0   -0.6952     0.4045  -1.719    0.195  
(summary_mod_10 = summary(mod_10))
(coeff_mod_10 = summary_mod_10$coefficients$cond)


######################################################### 
################## NMDS ################## 
######################################################### 
vegetation_NMDS = read.table("vegetation_dataset_2024_10_20.csv", header = TRUE, sep = ";", na.strings = "NA", dec = ".")
str(vegetation_NMDS) # 815

vegetation_NMDS$transect_location_id = paste(vegetation_NMDS$transect_location, vegetation_NMDS$transect, sep = "_")
vegetation_NMDS$transect_location_id = as.factor(vegetation_NMDS$transect_location_id)
str(vegetation_NMDS) # 138

vegetation_NMDS$field = as.factor(vegetation_NMDS$field)
vegetation_NMDS$transect = as.factor(vegetation_NMDS$transect)
vegetation_NMDS$transect_location = as.factor(vegetation_NMDS$transect_location)
vegetation_NMDS$species = as.factor(vegetation_NMDS$species)
vegetation_NMDS$abbreviation = as.factor(vegetation_NMDS$abbreviation)
vegetation_NMDS$habitat_type = as.factor(vegetation_NMDS$habitat_type)

vegetation_NMDS = vegetation_NMDS[order(vegetation_NMDS$field, vegetation_NMDS$transect_location, vegetation_NMDS$transect, vegetation_NMDS$transect_location_id, vegetation_NMDS$habitat_type, vegetation_NMDS$quadrat_number, vegetation_NMDS$species, vegetation_NMDS$coverage), ]
vegetation_NMDS$field_habitat_type_id = as.factor(paste(vegetation_NMDS$field, vegetation_NMDS$habitat_type, sep = "_"))
str(vegetation_NMDS) # 815

vegetation_NMDS$seged = 1
vegetation_NMDS_aggr = aggregate(vegetation_NMDS$seged, by = list(field = vegetation_NMDS$field, habitat_type = vegetation_NMDS$habitat_type, field_habitat_type_id = vegetation_NMDS$field_habitat_type_id, species = vegetation_NMDS$species), function(x) sum(x, na.rm = TRUE))
names(vegetation_NMDS_aggr)[names(vegetation_NMDS_aggr) == "x"] = "abundance"
vegetation_NMDS_aggr$species = droplevels(vegetation_NMDS_aggr$species) 
str(vegetation_NMDS_aggr) # 402
# a given species present on a given field's given habitat type with X amount of individuals

vegetation_NMDS_aggr_wide = spread(vegetation_NMDS_aggr, species, abundance) 
vegetation_NMDS_aggr_wide[is.na(vegetation_NMDS_aggr_wide)] = 0 

rownames(vegetation_NMDS_aggr_wide) = vegetation_NMDS_aggr_wide$field_habitat_type_id
str(vegetation_NMDS_aggr_wide) # 24 obs. of  126 variables

vegetation_NMDS_aggr_wide_indiv_number = vegetation_NMDS_aggr_wide[, 4:ncol(vegetation_NMDS_aggr_wide)]
rownames(vegetation_NMDS_aggr_wide_indiv_number) = vegetation_NMDS_aggr_wide$field_habitat_type_id
str(vegetation_NMDS_aggr_wide_indiv_number) # 24 obs. of 123 variables

vegetation_NMDS_aggr_wide$code = vegetation_NMDS_aggr_wide$field_habitat_type_id
vegetation_NMDS_aggr_wide_code_unlock = subset(vegetation_NMDS_aggr_wide, select = c(code, field, habitat_type))

(adonis_model_1 = adonis2(vegetation_NMDS_aggr_wide_indiv_number ~ habitat_type, data = vegetation_NMDS_aggr_wide_code_unlock, by = NULL, distance = "bray")) 
#          Df SumOfSqs      R2      F Pr(>F)    
# Model     2   2.9642 0.36221 5.963  0.001 ***
# Residual 21   5.2195 0.63779                 
# Total    23   8.1836 1.00000       

(vegetation_NMDS = metaMDS(vegetation_NMDS_aggr_wide_indiv_number, distance = "bray", k = 2)) 
# Stress:    0.1609024
stressplot(vegetation_NMDS) 


#################################################
############### BETA DIVERSITY ##################
#################################################
## Whittaker's beta diversity
(alfa = vegetation %>% 
   group_by(habitat_type) %>%
   summarise(n_distinct(species))) # alpha diversity is the number of species in a given habitat
# 1 crop                        29
# 2 road_verge                  53
# 3 WFF                         95 
(gamma = length(levels(vegetation$species))) # the number of all species in all habitat
# 123
(beta = gamma/alfa)
# crop  road_verge         WFF 
# 4.241379  2.320755 1.294737 

## Bray-Curtis dissimilarity for each habitat type
vegetation_crop = subset(vegetation_NMDS_aggr_wide, habitat_type == "crop")[, 5:ncol(vegetation_NMDS_aggr_wide)-1]
vegetation_road_verge = subset(vegetation_NMDS_aggr_wide, habitat_type == "road_verge")[, 5:ncol(vegetation_NMDS_aggr_wide)-1]
vegetation_WFF = subset(vegetation_NMDS_aggr_wide, habitat_type == "WFF")[, 5:ncol(vegetation_NMDS_aggr_wide)-1]
(vegetation_beta_crop = mean(vegdist(vegetation_crop, method = "bray"))) # 0.8373264
(vegetation_beta_road_verge = mean(vegdist(vegetation_road_verge, method = "bray"))) # 0.6688244
(vegetation_beta_WFF = mean(vegdist(vegetation_WFF, method = "bray"))) # 0.5534014

## pairwise comparison & B-C dissimilarity
mean_vegetation_crop = colMeans(vegetation_crop)
mean_vegetation_road_verge = colMeans(vegetation_road_verge)
mean_vegetation_WFF = colMeans(vegetation_WFF)
mean_vegetation_abundances = rbind(mean_vegetation_crop = mean_vegetation_crop, mean_vegetation_road_verge = mean_vegetation_road_verge, mean_vegetation_WFF = mean_vegetation_WFF)
(vegetation_bray_curtis_matrix = vegdist(mean_vegetation_abundances, method = "bray"))
#                           mean_vegetation_crop mean_vegetation_road_verge
# mean_vegetation_road_verge            0.7151515                           
# mean_vegetation_WFF                   0.8068966                  0.7416667


#################################################
################# FIGURE ########################
#################################################
# species number
vegetation_samplesize_merged_plot = ggplot(vegetation_samplesize_merged, aes(habitat_type, mean_number_of_species)) +
  geom_point(aes(col = habitat_type), shape = 4, size = 2.5, position = position_jitter(height = 0, width = .1)) +
  stat_summary(fun.y = mean, na.rm = TRUE, 
               geom = "point", color = "grey50") +
  stat_summary(fun.data = mean_cl_normal, na.rm =TRUE, 
               geom = "errorbar", width = .2, color = "grey50") +
  ylab("species number (mean ± SD)") +
  xlab("habitat type") +
  scale_x_discrete(labels = c("crop" = "crop", "road_verge" = "road verge", "WFF" = "WFF")) +
  geom_text(data = data.frame(), aes(x = levels(vegetation_samplesize_merged$habitat_type), y = 33, label = c("Tukey-test: A", "B", "C")), size = 4) +
  scale_colour_manual(values = c("crop" = "saddlebrown", "road_verge" = "limegreen", "WFF" = "deeppink"), labels = c("crop", "road verge", "WFF"), name = "habitat type") +
  theme_bw(base_size = 14)
print(vegetation_samplesize_merged_plot)

vegetation_coverage_plot = ggplot(vegetation_coverage, aes(habitat_type, coverage)) +
  geom_point(aes(col = habitat_type), shape = 4, size = 2.5, position = position_jitter(height = 0, width = .1), show.legend = FALSE) +
  stat_summary(fun.y = mean, na.rm = TRUE, 
               geom = "point", color = "grey50") +
  stat_summary(fun.data = mean_cl_normal, na.rm =TRUE, 
               geom = "errorbar", width = .2, color = "grey50") +
  ylab("cover (%, mean ± SD)") +
  xlab("habitat type") +
  scale_x_discrete(labels = c("crop" = "crop", "road_verge" = "road verge", "WFF" = "WFF")) +
  geom_text(data = data.frame(), aes(x = levels(vegetation_coverage$habitat_type), y = 104, label = c("Tukey-test: A", "B", "B")), size = 4) +
  scale_colour_manual(values = c("crop" = "saddlebrown", "road_verge" = "limegreen", "WFF" = "deeppink"), labels = c("crop", "road verge", "WFF"), name = "habitat type") +
  theme_bw(base_size = 14)
print(vegetation_coverage_plot)


# nmds
vegetation_NMDS
vegetation_NMDS$species # NMDS scores of species
(vegetation_NMDS$abbr_name = make.cepnames(rownames(vegetation_NMDS$species))) 
vegetation_NMDS$point # NMDS scores of locations
vegetation_NMDS_aggr_wide_code_unlock$habitat_type # habitat types of locations

data.scores = as.data.frame(vegetation_NMDS$points)
data.scores$site = rownames(data.scores) 
data.scores$habitat_type = vegetation_NMDS_aggr_wide_code_unlock$habitat_type
head(data.scores)

(species.scores = as.data.frame(vegetation_NMDS$species))
(species.scores$species = vegetation_NMDS$abbr_name )
head(species.scores)  

habitat_type_crop = data.scores[data.scores$habitat_type == "crop", ][chull(data.scores[data.scores$habitat_type == "crop", c("MDS1", "MDS2")]), ] 
habitat_type_road_verge = data.scores[data.scores$habitat_type == "road_verge", ][chull(data.scores[data.scores$habitat_type == "road_verge", c("MDS1", "MDS2")]), ] 
habitat_type_WFF = data.scores[data.scores$habitat_type == "WFF", ][chull(data.scores[data.scores$habitat_type == "WFF", c("MDS1", "MDS2")]), ] 
(hull.data = rbind(habitat_type_crop, habitat_type_road_verge, habitat_type_WFF))


vegetation_NMDS_plot = ggplot() + 
  geom_text(data = species.scores, aes(x = MDS1, y = MDS2, label = species, fontface = "italic"), alpha = 0.5, size = 2, position = position_jitter(width = 0.1, height = 0.1)) + 
  geom_jitter(data = data.scores, aes(x = MDS1, y = MDS2, colour = habitat_type), size = 3, shape = 4, width = 0.05, height = 0.05) + 
  geom_polygon(data = hull.data, aes(x = MDS1, y = MDS2, fill = habitat_type, group = habitat_type), alpha = 0.30) + 
  scale_colour_manual(values = c("crop" = "saddlebrown", "road_verge" = "limegreen", "WFF" = "deeppink"), labels = c("crop", "road verge", "WFF"), name = "habitat type") +
  scale_fill_manual(values = c("crop" = "saddlebrown", "road_verge" = "limegreen", "WFF" = "deeppink"), labels = c("crop", "road verge", "WFF"), name = "habitat type") + 
  annotate("text", x = -0.7, y = 1.3, label = "R^2 = 0.3622\np-value = 0.001\nstress = 0.1609\n", size = 3) +
  theme_bw(base_size = 14)
print(vegetation_NMDS_plot)

# all in one
vegetation_plot = ggarrange(vegetation_samplesize_merged_plot, vegetation_coverage_plot, vegetation_NMDS_plot,
                            ncol = 3, nrow = 1, labels = c("a", "b", "c"),
                            common.legend = TRUE, legend = "bottom")
print(vegetation_plot)
annotate_figure(vegetation_plot,
                top = text_grob("Vegetation survey, 2022 early summer", face = "bold", size = 16))
# ggsave("/vegetation_2024_10_20.pdf", width = 300, height = 130, units = "mm")

## a separate big NMDS plot
separate_vegetation_NMDS_plot = ggplot() +
  geom_text(data = species.scores, aes(x = MDS1, y = MDS2, label = species, fontface = "italic"), alpha = 0.5, size = 2, position = position_jitter(width = 0.1, height = 0.1)) +
  geom_jitter(data = data.scores, aes(x = MDS1, y = MDS2, colour = habitat_type), size = 3, shape = 4, width = 0.05, height = 0.05) +
  geom_polygon(data = hull.data, aes(x = MDS1, y = MDS2, fill = habitat_type, group = habitat_type), alpha = 0.30) +
  scale_colour_manual(values = c("crop" = "saddlebrown", "road_verge" = "limegreen", "WFF" = "deeppink"), labels = c("crop", "road verge", "WFF"), name = "habitat type") +
  scale_fill_manual(values = c("crop" = "saddlebrown", "road_verge" = "limegreen", "WFF" = "deeppink"), labels = c("crop", "road verge", "WFF"), name = "habitat type") +
  annotate("text", x = -1, y = 1.3, label = "R^2 = 0.3622\np-value = 0.001\nstress = 0.1609\n", size = 3) +
  ggtitle("Vegetation survey, 2022 early summer") +
  theme_bw(base_size = 14)
print(separate_vegetation_NMDS_plot)
separate_vegetation_NMDS_plot +  theme(legend.position = "bottom")
# ggsave("/vegetation_NMDS_2024_10_20.pdf", width = 500, height = 250, units = "mm")

######################################################################## 
################################# BEES #################################
######################################################################## 

######################################################### 
################## SPECIES NUMBER ################## 
######################################################### 
bee_transect = read.table("bee_dataset_2024_10_20.csv", header = TRUE, sep = ";", na.strings = "NA", dec = ".")
str(bee_transect) # 290

bee_transect$transect_id = paste(bee_transect$field, bee_transect$transect_location, bee_transect$transect, sep = "_")
bee_transect$field = as.factor(bee_transect$field)
bee_transect$transect_location = as.factor(bee_transect$transect_location)
bee_transect$transect = as.factor(bee_transect$transect)
bee_transect$habitat_type = as.factor(bee_transect$habitat_type)
bee_transect$sample = as.factor(bee_transect$sample)
bee_transect$catch = as.factor(bee_transect$catch)
bee_transect$family = as.factor(bee_transect$family)
bee_transect$species = as.factor(bee_transect$species)
bee_transect_captured_bees = subset(bee_transect, bee_transect$catch == "yes") # we need only the captured bees

bee_transect_honenybee = subset(bee_transect, bee_transect$sample == "honeybee")
bee_transect_honenybee$sample = droplevels(bee_transect_honenybee$sample) # plus the honey bees, however they are not captured, just seen.

bee_transect = rbind(bee_transect_captured_bees, bee_transect_honenybee)

levels(bee_transect$sample)

################## SPECIES NUMBER - 1ST ROUND ##################
first_bee_transect = subset(bee_transect, bee_transect$round == 1)
str(first_bee_transect)  # 85

first_bee_transect_samplesize = first_bee_transect %>% 
  group_by(transect_id) %>%
  summarise(n_distinct(species)) 
print(first_bee_transect_samplesize, n = 23) # how many distinct species are in each transect
first_bee_transect_samplesize$field = c(rep("1", 2), rep("2", 5), rep("3", 4), rep("4", 2), rep("5", 2), rep("6", 4), rep("7", 2), rep("8", 2)) 
first_bee_transect_samplesize$transect_location = c(rep("WFF", 5), rep("control", 2), rep("WFF", 2), rep("control", 2), rep("WFF", 6), rep("control", 2), rep("WFF", 4))
first_bee_transect_samplesize$transect = c("A", "B", "A", "B", "E", "A", "B", "A", "B", "A", "B", "A", "B", "A", "B", "A", "B", "A", "B", "A", "B", "A", "B")
names(first_bee_transect_samplesize)[names(first_bee_transect_samplesize)== "n_distinct(species)"] = "number_of_species"
print(first_bee_transect_samplesize, n = 23)

first_bee_transect_samplesize$transect_id = as.factor(first_bee_transect_samplesize$transect_id)
first_bee_transect_samplesize$field = as.factor(first_bee_transect_samplesize$field)
first_bee_transect_samplesize$transect_location = as.factor(first_bee_transect_samplesize$transect_location)
first_bee_transect_samplesize$transect = as.factor(first_bee_transect_samplesize$transect)
first_bee_transect_samplesize$transect_location_id = paste(first_bee_transect_samplesize$transect_location, first_bee_transect_samplesize$transect, sep = "_")
first_bee_transect_samplesize

first_bee_transect_samplesize$habitat_type = ifelse(first_bee_transect_samplesize$transect_location_id == "control_A" | first_bee_transect_samplesize$transect_location_id == "control_B", "road_verge", ifelse(first_bee_transect_samplesize$transect_location_id == "WFF_E" | first_bee_transect_samplesize$transect_location_id == "WFF_F", "crop", "WFF")) 
first_bee_transect_samplesize$habitat_type = as.factor(first_bee_transect_samplesize$habitat_type)
first_bee_transect_samplesize_merged = aggregate(first_bee_transect_samplesize$number_of_species, by = list(field = first_bee_transect_samplesize$field, habitat_type = first_bee_transect_samplesize$habitat_type), function(x) mean(x, na.rm = TRUE)) # how many species are in each fields' habitat on average
names(first_bee_transect_samplesize_merged)[names(first_bee_transect_samplesize_merged) == "x"] = "mean_number_of_species"
first_bee_transect_samplesize_merged

NAdata = data.frame(field = c("1", "3", "4", "5", "6", "7", "8", "1", "4", "5", "7", "8"),
                    habitat_type = c("crop", "crop", "crop", "crop", "crop", "crop", "crop", "road_verge", "road_verge", "road_verge", "road_verge", "road_verge"),
                    mean_number_of_species = rep(0, 12))
first_bee_transect_samplesize_merged = rbind(first_bee_transect_samplesize_merged, NAdata)

## modeling
head(first_bee_transect_samplesize)
mod_01 = glmmTMB(number_of_species ~ habitat_type + (1|field/transect_id), data = first_bee_transect_samplesize, family = poisson)
summary(mod_01)
# Random effects:
#   Groups            Name        Variance  Std.Dev. 
# transect_id:field (Intercept) 1.529e-10 1.236e-05
# field             (Intercept) 1.149e-09 3.389e-05
# Fixed effects:
#                         Estimate Std. Error z value Pr(>|z|)    
# (Intercept)            -6.970e-06  1.000e+00   0.000    1.000
# habitat_typeroad_verge  4.055e-01  1.054e+00   0.385    0.700
# habitat_typeWFF         1.099e+00  1.010e+00   1.087    0.277
pht_mod_01 = glht(mod_01, linfct = mcp(habitat_type = "Tukey"))
summary(pht_mod_01)
#                         Estimate Std. Error z value Pr(>|z|)    
# road_verge - crop == 0   0.4055     1.0541   0.385    0.916
# WFF - crop == 0          1.0986     1.0104   1.087    0.500
# WFF - road_verge == 0    0.6931     0.3632   1.908    0.123
(summary_mod_01 = summary(mod_01))
(coeff_mod_01 = summary_mod_01$coefficients$cond)


##### SPECIES NUMBER - SECOND ROUND ####
second_bee_transect = subset(bee_transect, bee_transect$round == 2)
str(second_bee_transect)  # 96

second_bee_transect_samplesize = second_bee_transect %>% 
  group_by(transect_id) %>%
  summarise(n_distinct(species))
print(second_bee_transect_samplesize, n = 27)
second_bee_transect_samplesize$field = c(rep("1", 4), rep("2", 2), rep("3", 2), rep("4", 2), rep("5", 6), rep("6", 4), rep("7", 3), rep("8", 4))
second_bee_transect_samplesize$transect_location = c(rep("WFF", 2), rep("control", 2), rep("WFF", 10), rep("control", 2), rep("WFF", 2), rep("control", 2), rep("WFF", 5), rep("control", 2))
second_bee_transect_samplesize$transect = c("A", "B", "A", "B", "A", "B", "A", "B", "A", "B", "A", "B", "E", "F", "A", "B", "A", "B", "A", "B", "A", "B", "E", "A", "B", "A", "B")
names(second_bee_transect_samplesize)[names(second_bee_transect_samplesize)== "n_distinct(species)"] = "number_of_species"
print(second_bee_transect_samplesize, n = 27)

second_bee_transect_samplesize$transect_id = as.factor(second_bee_transect_samplesize$transect_id)
second_bee_transect_samplesize$field = as.factor(second_bee_transect_samplesize$field)
second_bee_transect_samplesize$transect_location = as.factor(second_bee_transect_samplesize$transect_location)
second_bee_transect_samplesize$transect = as.factor(second_bee_transect_samplesize$transect)
second_bee_transect_samplesize$transect_location_id = paste(second_bee_transect_samplesize$transect_location, second_bee_transect_samplesize$transect, sep = "_")
second_bee_transect_samplesize

second_bee_transect_samplesize$habitat_type = ifelse(second_bee_transect_samplesize$transect_location_id == "control_A" | second_bee_transect_samplesize$transect_location_id == "control_B", "road_verge", ifelse(second_bee_transect_samplesize$transect_location_id == "WFF_E" | second_bee_transect_samplesize$transect_location_id == "WFF_F", "crop", "WFF"))
second_bee_transect_samplesize$habitat_type = as.factor(second_bee_transect_samplesize$habitat_type)
second_bee_transect_samplesize_merged = aggregate(second_bee_transect_samplesize$number_of_species, by = list(field = second_bee_transect_samplesize$field, habitat_type = second_bee_transect_samplesize$habitat_type), function(x) mean(x, na.rm = TRUE))
names(second_bee_transect_samplesize_merged)[names(second_bee_transect_samplesize_merged) == "x"] = "mean_number_of_species"
second_bee_transect_samplesize_merged

NAdata = data.frame(field = c("1", "2", "3", "4", "6",  "8", "2", "3", "4", "7"),
                    habitat_type = c("crop", "crop", "crop", "crop", "crop",  "crop", "road_verge", "road_verge", "road_verge", "road_verge"),
                    mean_number_of_species = rep(0, 10))
second_bee_transect_samplesize_merged = rbind(second_bee_transect_samplesize_merged, NAdata)

## modeling
head(second_bee_transect_samplesize)
mod_02 = glmmTMB(number_of_species ~ habitat_type + (1|field/transect_id), data = second_bee_transect_samplesize, family = poisson)
summary(mod_02)
# Random effects:
#   Groups            Name        Variance  Std.Dev. 
# transect_id:field (Intercept) 3.320e-10 1.822e-05
# field             (Intercept) 3.329e-11 5.770e-06
# Fixed effects:
#                         Estimate Std. Error z value Pr(>|z|)    
# (Intercept)            -6.970e-06  1.000e+00   0.000    1.000
# habitat_typeroad_verge  4.055e-01  1.054e+00   0.385    0.700
# habitat_typeWFF         1.099e+00  1.010e+00   1.087    0.277
pht_mod_02 = glht(mod_02, linfct = mcp(habitat_type = "Tukey"))
summary(pht_mod_02)
#                         Estimate Std. Error z value Pr(>|z|)    
# road_verge - crop == 0   0.3409     0.5627   0.606    0.811
# WFF - crop == 0          0.6286     0.5244   1.199    0.442
# WFF - road_verge == 0    0.2877     0.3028   0.950    0.597
(summary_mod_02 = summary(mod_02))
(coeff_mod_02 = summary_mod_02$coefficients$cond)


######################################################### 
################## NUMBER OF INDIVIDUALS ################## 
######################################################### 
bee_transect_indiv = read.table("bee_dataset_2024_10_20.csv", header = TRUE, sep = ";", na.strings = "NA", dec = ".")
str(bee_transect_indiv) # 290

bee_transect_indiv$transect_id = paste(bee_transect_indiv$field, bee_transect_indiv$transect_location, bee_transect_indiv$transect, sep = "_")
bee_transect_indiv$field = as.factor(bee_transect_indiv$field)
bee_transect_indiv$transect_location = as.factor(bee_transect_indiv$transect_location)
bee_transect_indiv$transect = as.factor(bee_transect_indiv$transect)
bee_transect_indiv$habitat_type = as.factor(bee_transect_indiv$habitat_type)
bee_transect_indiv$sample = as.factor(bee_transect_indiv$sample)
bee_transect_indiv$catch = as.factor(bee_transect_indiv$catch)
bee_transect_indiv$family = as.factor(bee_transect_indiv$family)
bee_transect_indiv$species = as.factor(bee_transect_indiv$species)


#### NUMBER OF INDIVIDUALS - 1ST ROUND ####
first_bee_transect_indiv = subset(bee_transect_indiv, bee_transect_indiv$round == 1)
str(first_bee_transect_indiv)  # 139

(identified_individuals = sum(first_bee_transect_indiv$number_all_individual[first_bee_transect_indiv$catch == "yes"], na.rm = T)) # 57, captured and identified individuals
(observed_individuals = sum(first_bee_transect_indiv$number_all_individual[first_bee_transect_indiv$catch == "no"], na.rm = T)) # 160, not captured specimens BUT including honeybees!
honey_bees_df = first_bee_transect_indiv %>%
  filter(species %in% c("Apis mellifera"))  %>% 
  droplevels() 
(honey_bees = sum(honey_bees_df$number_all_individual)) # 112, only honeybees
(not_identified_individuals = observed_individuals - honey_bees) # 48
(not_identified_individuals / (identified_individuals + honey_bees + not_identified_individuals) * 100) # 22.11982 of all observed individuals was not identified at species level
  
# how many individuals are on a given transect?
first_bee_transect_indiv_samplesize = aggregate(first_bee_transect_indiv$number_all_individual, by = list(field = first_bee_transect_indiv$field, transect_location = first_bee_transect_indiv$transect_location, transect = first_bee_transect_indiv$transect, transect_id = first_bee_transect_indiv$transect_id), function(x) sum(x, na.rm = TRUE))
names(first_bee_transect_indiv_samplesize)[names(first_bee_transect_indiv_samplesize) == "x"] = "number_of_individuals"
first_bee_transect_indiv_samplesize$transect_id = as.factor(first_bee_transect_indiv_samplesize$transect_id)
first_bee_transect_indiv_samplesize$transect_location_id = paste(first_bee_transect_indiv_samplesize$transect_location, first_bee_transect_indiv_samplesize$transect, sep = "_")
first_bee_transect_indiv_samplesize$transect_location_id = as.factor(first_bee_transect_indiv_samplesize$transect_location_id)
str(first_bee_transect_indiv_samplesize) # 43
first_bee_transect_indiv_samplesize

first_bee_transect_indiv_samplesize$habitat_type = ifelse(first_bee_transect_indiv_samplesize$transect_location_id == "control_A" | first_bee_transect_indiv_samplesize$transect_location_id == "control_B", "road_verge", ifelse(first_bee_transect_indiv_samplesize$transect_location_id == "WFF_E" | first_bee_transect_indiv_samplesize$transect_location_id == "WFF_F", "crop", "WFF"))
first_bee_transect_indiv_samplesize$habitat_type = as.factor(first_bee_transect_indiv_samplesize$habitat_type)
first_bee_transect_indiv_samplesize_merged = aggregate(first_bee_transect_indiv_samplesize$number_of_individuals, by = list(field = first_bee_transect_indiv_samplesize$field, habitat_type = first_bee_transect_indiv_samplesize$habitat_type), function(x) mean(x, na.rm = TRUE))
names(first_bee_transect_indiv_samplesize_merged)[names(first_bee_transect_indiv_samplesize_merged) == "x"] = "mean_number_of_individuals"
first_bee_transect_indiv_samplesize_merged

NAdata = data.frame(field = c("5"),
                    habitat_type = c("crop"),
                    mean_number_of_individuals = 0)
(first_bee_transect_indiv_samplesize_merged = rbind(first_bee_transect_indiv_samplesize_merged, NAdata))


# modeling
head(first_bee_transect_indiv_samplesize)
mod_03 = glmmTMB(number_of_individuals ~ habitat_type + (1|field/transect_id), data = first_bee_transect_indiv_samplesize, family = poisson)
summary(mod_03)
# Random effects:
#   Groups            Name        Variance  Std.Dev. 
#  transect_id:field (Intercept) 0.2717   0.5213  
# field             (Intercept) 0.2374   0.4872  
# Fixed effects:
#                         Estimate Std. Error z value Pr(>|z|)    
# (Intercept)             -1.0576     0.4900  -2.158  0.03091 *  
# habitat_typeroad_verge   1.5053     0.5117   2.942  0.00326 ** 
# habitat_typeWFF          3.2198     0.4783   6.731 1.68e-11 ***
pht_mod_03 = glht(mod_03, linfct = mcp(habitat_type = "Tukey"))
summary(pht_mod_03)
#                         Estimate Std. Error z value Pr(>|z|)    
# road_verge - crop == 0   1.5053     0.5117   2.942  0.00856 ** 
# WFF - crop == 0          3.2198     0.4783   6.731  < 1e-04 ***
# WFF - road_verge == 0    1.7145     0.2899   5.914  < 1e-04 ***
(summary_mod_03 = summary(mod_03))
(coeff_mod_03 = summary_mod_03$coefficients$cond)


#### NUMBER OF INDIVIDUALS - 2ND ROUND ####
second_bee_transect_indiv = subset(bee_transect_indiv, bee_transect_indiv$round == 2)
str(second_bee_transect_indiv)  # 151

sum(second_bee_transect_indiv$number_all_individual[second_bee_transect_indiv$catch == "yes"], na.rm = T) # 69
sum(second_bee_transect_indiv$number_all_individual[second_bee_transect_indiv$catch == "no"], na.rm = T) # 164
164/(164+69)*100 # 70.38627% of all observed individuals was not captured

(identified_individuals = sum(second_bee_transect_indiv$number_all_individual[second_bee_transect_indiv$catch == "yes"], na.rm = T)) # 69, captured and identified individuals
(observed_individuals = sum(second_bee_transect_indiv$number_all_individual[second_bee_transect_indiv$catch == "no"], na.rm = T)) # 164, not captured specimens BUT including honeybees!
honey_bees_df = second_bee_transect_indiv %>%
  filter(species %in% c("Apis mellifera"))  %>% 
  droplevels() 
(honey_bees = sum(honey_bees_df$number_all_individual)) # 110, only honeybees
(not_identified_individuals = observed_individuals - honey_bees) # 54
(not_identified_individuals / (identified_individuals + honey_bees + not_identified_individuals) * 100) # 23.17597 of all observed individuals was not identified at species level

second_bee_transect_indiv_samplesize = aggregate(second_bee_transect_indiv$number_all_individual, by = list(field = second_bee_transect_indiv$field, transect_location = second_bee_transect_indiv$transect_location, transect = second_bee_transect_indiv$transect, transect_id = second_bee_transect_indiv$transect_id), function(x) sum(x, na.rm = TRUE))
names(second_bee_transect_indiv_samplesize)[names(second_bee_transect_indiv_samplesize) == "x"] = "number_of_individuals"
second_bee_transect_indiv_samplesize$transect_id = as.factor(second_bee_transect_indiv_samplesize$transect_id)
second_bee_transect_indiv_samplesize$transect_location_id = paste(second_bee_transect_indiv_samplesize$transect_location, second_bee_transect_indiv_samplesize$transect, sep = "_")
second_bee_transect_indiv_samplesize$transect_location_id = as.factor(second_bee_transect_indiv_samplesize$transect_location_id)
str(second_bee_transect_indiv_samplesize) # 47
second_bee_transect_indiv_samplesize

second_bee_transect_indiv_samplesize$habitat_type = ifelse(second_bee_transect_indiv_samplesize$transect_location_id == "control_A" | second_bee_transect_indiv_samplesize$transect_location_id == "control_B", "road_verge", ifelse(second_bee_transect_indiv_samplesize$transect_location_id == "WFF_E" | second_bee_transect_indiv_samplesize$transect_location_id == "WFF_F", "crop", "WFF"))
second_bee_transect_indiv_samplesize$habitat_type = as.factor(second_bee_transect_indiv_samplesize$habitat_type)
second_bee_transect_indiv_samplesize_merged = aggregate(second_bee_transect_indiv_samplesize$number_of_individuals, by = list(field = second_bee_transect_indiv_samplesize$field, habitat_type = second_bee_transect_indiv_samplesize$habitat_type), function(x) mean(x, na.rm = TRUE))
names(second_bee_transect_indiv_samplesize_merged)[names(second_bee_transect_indiv_samplesize_merged) == "x"] = "mean_number_of_individuals"
second_bee_transect_indiv_samplesize_merged


## modeling
head(second_bee_transect_indiv_samplesize)
mod_04 = glmmTMB(number_of_individuals ~ habitat_type + (1|field/transect_id), data = second_bee_transect_indiv_samplesize, family = poisson)
summary(mod_04)
# Random effects:
#   Groups            Name        Variance  Std.Dev. 
# transect_id:field (Intercept) 8.062e-01 8.979e-01
# field             (Intercept) 1.194e-09 3.455e-05  
# Fixed effects:
#                         Estimate Std. Error z value Pr(>|z|)    
# (Intercept)             -1.3430     0.4927  -2.726  0.00642 ** 
# habitat_typeroad_verge   2.1946     0.5623   3.903 9.51e-05 ***
# habitat_typeWFF          3.3140     0.5446   6.085 1.16e-09 ***
pht_mod_04 = glht(mod_04, linfct = mcp(habitat_type = "Tukey"))
summary(pht_mod_04)
#                         Estimate Std. Error z value Pr(>|z|)    
# road_verge - crop == 0   2.1946     0.5623   3.903 0.000274 ***
# WFF - crop == 0          3.3140     0.5446   6.085  < 1e-04 ***
# WFF - road_verge == 0    1.1194     0.3795   2.950 0.008578 ** 
(summary_mod_04 = summary(mod_04))
(coeff_mod_04 = summary_mod_04$coefficients$cond)


######################################################### 
################## NMDS ################## 
######################################################### 
bee_transect_NMDS = read.table("bee_dataset_2024_10_20.csv", header = TRUE, sep = ";", na.strings = "NA", dec = ".")
str(bee_transect_NMDS) # 290

bee_transect_NMDS = subset(bee_transect_NMDS, select = c(field, transect, transect_location, round, sample, catch, family, species, number_all_individual))

# adding the imaginary dummy species to the real dataset
field = c(rep(c(rep("1", 6), rep("2", 6), rep("3", 6),  rep("4", 6), rep("5", 6),  rep("6", 6),  rep("7", 6),  rep("8", 6)), 2))
transect = c(rep(c("A", "B", "A", "B", "E", "F"), 16)) # 32
transect_location = c(rep(c(rep("control", 2), rep("WFF", 4)), 16))
round = c(rep(1, 48), rep(2, 48))
sample = "dummy"
species = "dummy species"
catch = "yes"
family = "dummy"
number_all_individual = 1
dummy = data.frame(field, transect_location, transect, round, sample, family, species, catch, number_all_individual)

bee_transect_NMDS = merge(bee_transect_NMDS, dummy, all = T)

bee_transect_NMDS$transect_location_id = paste(bee_transect_NMDS$transect_location, bee_transect_NMDS$transect, sep = "_")
bee_transect_NMDS$transect_location_id = as.factor(bee_transect_NMDS$transect_location_id)
str(bee_transect_NMDS) # 386

bee_transect_NMDS$habitat_type = ifelse(bee_transect_NMDS$transect_location_id == "control_A" | bee_transect_NMDS$transect_location_id == "control_B", "road_verge", ifelse(bee_transect_NMDS$transect_location_id == "WFF_E" | bee_transect_NMDS$transect_location_id == "WFF_F", "crop", "WFF"))

bee_transect_NMDS$field = as.factor(bee_transect_NMDS$field)
bee_transect_NMDS$transect = as.factor(bee_transect_NMDS$transect)
bee_transect_NMDS$transect_location = as.factor(bee_transect_NMDS$transect_location)
bee_transect_NMDS$sample = as.factor(bee_transect_NMDS$sample)
bee_transect_NMDS$catch = as.factor(bee_transect_NMDS$catch)
bee_transect_NMDS$family = as.factor(bee_transect_NMDS$family)
bee_transect_NMDS$species = as.factor(bee_transect_NMDS$species)
bee_transect_NMDS$habitat_type = as.factor(bee_transect_NMDS$habitat_type)

bee_transect_captured_bees_NMDS = subset(bee_transect_NMDS, bee_transect_NMDS$sample == "wild bee" |  bee_transect_NMDS$sample == "bumble bee" | bee_transect_NMDS$sample == "dummy") # bee_transect_NMDS$sample == "nothing" |
bee_transect_captured_bees_NMDS$sample = droplevels(bee_transect_captured_bees_NMDS$sample)
bee_transect_captured_bees_NMDS = subset(bee_transect_captured_bees_NMDS, bee_transect_captured_bees_NMDS$catch == "yes")
bee_transect_captured_bees_NMDS$catch = droplevels(bee_transect_captured_bees_NMDS$catch) # we need all the captured bees...

bee_transect_honeybee_NMDS = subset(bee_transect_NMDS, bee_transect_NMDS$sample == "honeybee") 
bee_transect_honeybee_NMDS$sample = droplevels(bee_transect_honeybee_NMDS$sample) # ...plus the honey bees

bee_transect_NMDS = rbind(bee_transect_captured_bees_NMDS, bee_transect_honeybee_NMDS)
bee_transect_NMDS = bee_transect_NMDS[order(bee_transect_NMDS$field, bee_transect_NMDS$transect_location, bee_transect_NMDS$transect, bee_transect_NMDS$transect_location_id, bee_transect_NMDS$habitat_type, bee_transect_NMDS$round, bee_transect_NMDS$sample, bee_transect_NMDS$catch, bee_transect_NMDS$family, bee_transect_NMDS$species, bee_transect_NMDS$number_all_individual), ]
bee_transect_NMDS$field_habitat_type_id = as.factor(paste(bee_transect_NMDS$field, bee_transect_NMDS$habitat_type, sep = "_"))
str(bee_transect_NMDS) # 268


#### NMDS - 1ST ROUND ####
first_bee_transect_NMDS = subset(bee_transect_NMDS, bee_transect_NMDS$round == 1)
str(first_bee_transect_NMDS) # 133

first_bee_transect_NMDS_aggr = aggregate(first_bee_transect_NMDS$number_all_individual, by = list(field = first_bee_transect_NMDS$field, habitat_type = first_bee_transect_NMDS$habitat_type, field_habitat_type_id = first_bee_transect_NMDS$field_habitat_type_id, species = first_bee_transect_NMDS$species), function(x) sum(x, na.rm = TRUE))
names(first_bee_transect_NMDS_aggr)[names(first_bee_transect_NMDS_aggr) == "x"] = "abundance"
first_bee_transect_NMDS_aggr$species = droplevels(first_bee_transect_NMDS_aggr$species) 
str(first_bee_transect_NMDS_aggr) # 73
# a given species present on a given field's given habitat type with X amount of individuals

first_bee_transect_NMDS_aggr_wide = spread(first_bee_transect_NMDS_aggr, species, abundance) 
first_bee_transect_NMDS_aggr_wide[is.na(first_bee_transect_NMDS_aggr_wide)] = 0 

rownames(first_bee_transect_NMDS_aggr_wide) = first_bee_transect_NMDS_aggr_wide$field_habitat_type_id
str(first_bee_transect_NMDS_aggr_wide) # 24 obs. of  33 variables

first_bee_transect_NMDS_aggr_wide_indiv_number = first_bee_transect_NMDS_aggr_wide[, 4:ncol(first_bee_transect_NMDS_aggr_wide)]
rownames(first_bee_transect_NMDS_aggr_wide_indiv_number) = first_bee_transect_NMDS_aggr_wide$field_habitat_type_id
str(first_bee_transect_NMDS_aggr_wide_indiv_number) # 24 obs. of  32 variables

first_bee_transect_NMDS_aggr_wide$code = first_bee_transect_NMDS_aggr_wide$field_habitat_type_id
first_bee_transect_NMDS_aggr_wide_code_unlock = subset(first_bee_transect_NMDS_aggr_wide, select = c(code, field, habitat_type))

(adonis_model_1 = adonis2(first_bee_transect_NMDS_aggr_wide_indiv_number ~ habitat_type, data = first_bee_transect_NMDS_aggr_wide_code_unlock, by = NULL, distance = "bray")) 
#           Df SumOfSqs      R2      F Pr(>F)    
# Model     2   1.8080 0.44678 8.4798  0.001 ***
# Residual 21   2.2387 0.55322                  
# Total    23   4.0467 1.00000  

(first_bee_NMDS = metaMDS(first_bee_transect_NMDS_aggr_wide_indiv_number, distance = "bray", k = 2)) 
# Stress:    0.09255541 
stressplot(first_bee_NMDS) 


#### NMDS - 2ND ROUND ####
second_bee_transect_NMDS = subset(bee_transect_NMDS, bee_transect_NMDS$round == 2)
str(second_bee_transect_NMDS) # 135

second_bee_transect_NMDS_aggr = aggregate(second_bee_transect_NMDS$number_all_individual, by = list(field = second_bee_transect_NMDS$field, habitat_type = second_bee_transect_NMDS$habitat_type, field_habitat_type_id = second_bee_transect_NMDS$field_habitat_type_id, species = second_bee_transect_NMDS$species), function(x) sum(x, na.rm = TRUE))
names(second_bee_transect_NMDS_aggr)[names(second_bee_transect_NMDS_aggr) == "x"] = "abundance"
second_bee_transect_NMDS_aggr$species = droplevels(second_bee_transect_NMDS_aggr$species) 
str(second_bee_transect_NMDS_aggr) # 72
# a given species present on a given field's given habitat type with X amount of individuals

second_bee_transect_NMDS_aggr_wide = spread(second_bee_transect_NMDS_aggr, species, abundance) 
second_bee_transect_NMDS_aggr_wide[is.na(second_bee_transect_NMDS_aggr_wide)] = 0 

rownames(second_bee_transect_NMDS_aggr_wide) = second_bee_transect_NMDS_aggr_wide$field_habitat_type_id
str(second_bee_transect_NMDS_aggr_wide) # 24 obs. of  32 variables

second_bee_transect_NMDS_aggr_wide_indiv_number = second_bee_transect_NMDS_aggr_wide[, 4:ncol(second_bee_transect_NMDS_aggr_wide)]
rownames(second_bee_transect_NMDS_aggr_wide_indiv_number) = second_bee_transect_NMDS_aggr_wide$field_habitat_type_id
str(second_bee_transect_NMDS_aggr_wide_indiv_number) # 24 obs. of  29 variables

second_bee_transect_NMDS_aggr_wide$code = second_bee_transect_NMDS_aggr_wide$field_habitat_type_id
second_bee_transect_NMDS_aggr_wide_code_unlock = subset(second_bee_transect_NMDS_aggr_wide, select = c(code, field, habitat_type))

(adonis_model_1 = adonis2(second_bee_transect_NMDS_aggr_wide_indiv_number ~ habitat_type, data = second_bee_transect_NMDS_aggr_wide_code_unlock, by = NULL, distance = "bray")) # , na.rm = TRUE
# Df SumOfSqs      R2      F Pr(>F)    
# Model     2   2.3723 0.52732 11.714  0.001 ***
# Residual 21   2.1265 0.47268                  
# Total    23   4.4987 1.00000   

(second_bee_NMDS = metaMDS(second_bee_transect_NMDS_aggr_wide_indiv_number, distance = "bray", k = 2)) # , na.rm = TRUE
# Stress:    0.1009228 
stressplot(second_bee_NMDS) 


#################################################
############### BETA DIVERSITY ##################
#################################################
## FIRST ROUND
## Whittaker's beta diversity
(alfa = first_bee_transect %>% 
    group_by(habitat_type) %>%
    summarise(n_distinct(species))) 
#1 crop                             1
# 2 road_verge                      8
# 3 WFF                            24
(gamma = length(levels(first_bee_transect$species))) 
# 50
(beta = gamma/alfa)
# crop  road_verge         WFF 
# 50.000000 6.250000 2.083333

## Bray-Curtis dissimilarity for each habitat type
first_bee_crop = subset(first_bee_transect_NMDS_aggr_wide, habitat_type == "crop")[, 5:ncol(first_bee_transect_NMDS_aggr_wide)-1]
first_bee_road_verge = subset(first_bee_transect_NMDS_aggr_wide, habitat_type == "road_verge")[, 5:ncol(first_bee_transect_NMDS_aggr_wide)-1]
first_bee_WFF = subset(first_bee_transect_NMDS_aggr_wide, habitat_type == "WFF")[, 5:ncol(first_bee_transect_NMDS_aggr_wide)-1]
(first_bee_beta_crop = mean(vegdist(first_bee_crop, method = "bray"))) # 0.05
(first_bee_beta_road_verge = mean(vegdist(first_bee_road_verge, method = "bray"))) # 0.3455433
(first_bee_beta_WFF = mean(vegdist(first_bee_WFF, method = "bray"))) # 0.6398421

## pairwise comparison & B-C dissimilarity
mean_first_bee_crop = colMeans(first_bee_crop)
mean_first_bee_road_verge = colMeans(first_bee_road_verge)
mean_first_bee_WFF = colMeans(first_bee_WFF)
mean_first_bee_abundances = rbind(mean_first_bee_crop = mean_first_bee_crop, mean_first_bee_road_verge = mean_first_bee_road_verge, mean_first_bee_WFF = mean_first_bee_WFF)
(first_bee_bray_curtis_matrix = vegdist(mean_first_bee_abundances, method = "bray"))
#                             mean_first_bee_crop mean_first_bee_road_verge
# mean_first_bee_road_verge            0.3043478                           
# mean_first_bee_WFF                   0.8297872                  0.8000000


## SECOND ROUND
## Whittaker's beta diversity
(alfa = second_bee_transect %>% 
    group_by(habitat_type) %>%
    summarise(n_distinct(species))) 
# 1 crop                             3
# 2 road_verge                      12
# 3 WFF                             18
(gamma = length(levels(second_bee_transect$species))) 
# 50
(beta = gamma/alfa)
# crop  road_verge         WFF 
# 16.666667 4.166667 2.777778

## Bray-Curtis dissimilarity for each habitat type
second_bee_crop = subset(second_bee_transect_NMDS_aggr_wide, habitat_type == "crop")[, 5:ncol(second_bee_transect_NMDS_aggr_wide)-1]
second_bee_road_verge = subset(second_bee_transect_NMDS_aggr_wide, habitat_type == "road_verge")[, 5:ncol(second_bee_transect_NMDS_aggr_wide)-1]
second_bee_WFF = subset(second_bee_transect_NMDS_aggr_wide, habitat_type == "WFF")[, 5:ncol(second_bee_transect_NMDS_aggr_wide)-1]
(second_bee_beta_crop = mean(vegdist(second_bee_crop, method = "bray"))) # 0.1517857
(second_bee_beta_road_verge = mean(vegdist(second_bee_road_verge, method = "bray"))) # 0.4528912
(second_bee_beta_WFF = mean(vegdist(second_bee_WFF, method = "bray"))) # 0.5037863

## pairwise comparison & B-C dissimilarity
mean_second_bee_crop = colMeans(second_bee_crop)
mean_second_bee_road_verge = colMeans(second_bee_road_verge)
mean_second_bee_WFF = colMeans(second_bee_WFF)
mean_second_bee_abundances = rbind(mean_second_bee_crop = mean_second_bee_crop, mean_second_bee_road_verge = mean_second_bee_road_verge, mean_second_bee_WFF = mean_second_bee_WFF)
(second_bee_bray_curtis_matrix = vegdist(mean_second_bee_abundances, method = "bray"))
#                             mean_second_bee_crop mean_second_bee_road_verge
# mean_second_bee_road_verge            0.4838710                           
# mean_second_bee_WFF                   0.7945946                  0.7487923


#################################################
################# FIGURE ########################
#################################################
# FIRST ROUND
# species number
first_bee_transect_samplesize_merged_plot = ggplot(first_bee_transect_samplesize_merged, aes(habitat_type, mean_number_of_species)) +
  geom_point(aes(col = habitat_type), shape = 4, size = 2.5, position = position_jitter(height = 0, width = .1)) +
  stat_summary(fun.y = mean, na.rm = TRUE, 
               geom = "point", color = "grey50") +
  stat_summary(fun.data = mean_cl_normal, na.rm =TRUE, 
               geom = "errorbar", width = .2, color = "grey50") +
  ylab("species number (mean ± SD)") +
  xlab("habitat type") +
  scale_x_discrete(labels = c("crop" = "crop", "road_verge" = "road verge", "WFF" = "WFF")) +
    geom_text(data = data.frame(), aes(x = levels(first_bee_transect_samplesize_merged$habitat_type), y = 5.8, label = c("Tukey-test: A", "A", "A")), size = 4) +
  scale_colour_manual(values = c("crop" = "saddlebrown", "road_verge" = "limegreen", "WFF" = "deeppink"), labels = c("crop", "road verge", "WFF"), name = "habitat type") +
  theme_bw(base_size = 14)
print(first_bee_transect_samplesize_merged_plot)


# individual number
first_bee_transect_indiv_samplesize_merged_plot = ggplot(first_bee_transect_indiv_samplesize_merged, aes(habitat_type, mean_number_of_individuals)) +
  geom_point(aes(col = habitat_type), shape = 4, size = 2.5, position = position_jitter(height = 0, width = .1), show.legend = FALSE) +
  stat_summary(fun.y = mean, na.rm = TRUE, 
               geom = "point", color = "grey50") +
  stat_summary(fun.data = mean_cl_normal, na.rm =TRUE, 
               geom = "errorbar", width = .2, color = "grey50") +
  ylab("number of individuals (mean ± SD)") +
  xlab("habitat type") +
  scale_x_discrete(labels = c("crop" = "crop", "road_verge" = "road verge", "WFF" = "WFF")) +
  geom_text(data = data.frame(), aes(x = levels(first_bee_transect_indiv_samplesize_merged$habitat_type), y = 30, label = c("Tukey-test: A", "B", "C")), size = 4) +
  scale_colour_manual(values = c("crop" = "saddlebrown", "road_verge" = "limegreen", "WFF" = "deeppink"), labels = c("crop", "road verge", "WFF"), name = "habitat type") +
  theme_bw(base_size = 14)
print(first_bee_transect_indiv_samplesize_merged_plot)


# nmds
first_bee_NMDS
first_bee_NMDS$species # NMDS scores of species
(first_bee_NMDS$abbr_name = make.cepnames(rownames(first_bee_NMDS$species))) 
first_bee_NMDS$point # NMDS scores of locations
first_bee_transect_NMDS_aggr_wide_code_unlock$habitat_type # habitat types of locations

data.scores = as.data.frame(first_bee_NMDS$points)
data.scores$site = rownames(data.scores) 
data.scores$habitat_type = second_bee_transect_NMDS_aggr_wide_code_unlock$habitat_type
head(data.scores)

(species.scores = as.data.frame(first_bee_NMDS$species))
(species.scores$species = first_bee_NMDS$abbr_name )
head(species.scores)  

habitat_type_crop = data.scores[data.scores$habitat_type == "crop", ][chull(data.scores[data.scores$habitat_type == "crop", c("MDS1", "MDS2")]), ] 
habitat_type_road_verge = data.scores[data.scores$habitat_type == "road_verge", ][chull(data.scores[data.scores$habitat_type == "road_verge", c("MDS1", "MDS2")]), ] 
habitat_type_WFF = data.scores[data.scores$habitat_type == "WFF", ][chull(data.scores[data.scores$habitat_type == "WFF", c("MDS1", "MDS2")]), ] 
(hull.data = rbind(habitat_type_crop, habitat_type_road_verge, habitat_type_WFF))


first_bee_transect_NMDS_plot = ggplot() + 
  geom_text(data = species.scores, aes(x = MDS1, y = MDS2, label = species, fontface = "italic"), alpha = 0.5, size = 2, position = position_jitter(width = 0.1, height = 0.1)) + 
  geom_jitter(data = data.scores, aes(x = MDS1, y = MDS2, colour = habitat_type), size = 3, shape = 4, width = 0.05, height = 0.05) + 
  geom_polygon(data = hull.data, aes(x = MDS1, y = MDS2, fill = habitat_type, group = habitat_type), alpha = 0.30) + 
  scale_colour_manual(values = c("crop" = "saddlebrown", "road_verge" = "limegreen", "WFF" = "deeppink"), labels = c("crop", "road verge", "WFF"), name = "habitat type") +
  scale_fill_manual(values = c("crop" = "saddlebrown", "road_verge" = "limegreen", "WFF" = "deeppink"), labels = c("crop", "road verge", "WFF"), name = "habitat type") + 
  annotate("text", x = 2.5, y = 1.2, label = "R^2 = 0.4468\np-value = 0.001\nstress = 0.0926\n", size = 3) +
  theme_bw(base_size = 14)
print(first_bee_transect_NMDS_plot)


# all in one
first_bee_transect_plot = ggarrange(first_bee_transect_samplesize_merged_plot, first_bee_transect_indiv_samplesize_merged_plot, first_bee_transect_NMDS_plot,
                                    ncol = 3, nrow = 1, labels = c("a", "b", "c"),
                                    common.legend = TRUE, legend = "bottom")
print(first_bee_transect_plot)
annotate_figure(first_bee_transect_plot,
                top = text_grob("Bee transect sampling, 2022 early summer", face = "bold", size = 16))
# ggsave("first_bee_2024_10_20.pdf", width = 300, height = 130, units = "mm")


## SECOND ROUND
# species number
second_bee_transect_samplesize_merged_plot = ggplot(second_bee_transect_samplesize_merged, aes(habitat_type, mean_number_of_species)) +
  geom_point(aes(col = habitat_type), shape = 4, size = 2.5, position = position_jitter(height = 0, width = .1)) +
  stat_summary(fun.y = mean, na.rm = TRUE, 
               geom = "point", color = "grey50") +
  stat_summary(fun.data = mean_cl_normal, na.rm =TRUE, 
               geom = "errorbar", width = .2, color = "grey50") +
  ylab("species number (mean ± SD)") +
  xlab("habitat type") +
  scale_x_discrete(labels = c("crop" = "crop", "road_verge" = "road verge", "WFF" = "WFF")) +
  geom_text(data = data.frame(), aes(x = levels(second_bee_transect_samplesize_merged$habitat_type), y = 4.2, label = c("Tukey-test: A", "A", "A")), size = 4) +
  scale_colour_manual(values = c("crop" = "saddlebrown", "road_verge" = "limegreen", "WFF" = "deeppink"), labels = c("crop", "road verge", "WFF"), name = "habitat type") +
  theme_bw(base_size = 14)
print(second_bee_transect_samplesize_merged_plot)

# individual number
second_bee_transect_indiv_samplesize_merged_plot = ggplot(second_bee_transect_indiv_samplesize_merged, aes(habitat_type, mean_number_of_individuals)) +
  geom_point(aes(col = habitat_type), shape = 4, size = 2.5, position = position_jitter(height = 0, width = .1), show.legend = FALSE) +
  stat_summary(fun.y = mean, na.rm = TRUE, 
               geom = "point", color = "grey50") +
  stat_summary(fun.data = mean_cl_normal, na.rm =TRUE, 
               geom = "errorbar", width = .2, color = "grey50") +
  ylab("number of individuals (mean ± SD)") +
  xlab("habitat type") +
  scale_x_discrete(labels = c("crop" = "crop", "road_verge" = "road verge", "WFF" = "WFF")) +
  geom_text(data = data.frame(), aes(x = levels(second_bee_transect_indiv_samplesize_merged$habitat_type), y = 21.2, label = c("Tukey-test: A", "B", "C")), size = 4) +
  scale_colour_manual(values = c("crop" = "saddlebrown", "road_verge" = "limegreen", "WFF" = "deeppink"), labels = c("crop", "road verge", "WFF"), name = "habitat type") +
  theme_bw(base_size = 14)
print(second_bee_transect_indiv_samplesize_merged_plot)

# nmds
second_bee_NMDS
second_bee_NMDS$species # NMDS scores of species
(second_bee_NMDS$abbr_name = make.cepnames(rownames(second_bee_NMDS$species))) 
second_bee_NMDS$point # NMDS scores of locations
second_bee_transect_NMDS_aggr_wide_code_unlock$habitat_type # habitat types of locations

data.scores = as.data.frame(second_bee_NMDS$points)
data.scores$site = rownames(data.scores) 
data.scores$habitat_type = second_bee_transect_NMDS_aggr_wide_code_unlock$habitat_type
head(data.scores)

(species.scores = as.data.frame(second_bee_NMDS$species))
(species.scores$species = second_bee_NMDS$abbr_name )
head(species.scores) 
(species.scores) 

habitat_type_crop = data.scores[data.scores$habitat_type == "crop", ][chull(data.scores[data.scores$habitat_type == "crop", c("MDS1", "MDS2")]), ] 
habitat_type_road_verge = data.scores[data.scores$habitat_type == "road_verge", ][chull(data.scores[data.scores$habitat_type == "road_verge", c("MDS1", "MDS2")]), ] 
habitat_type_WFF = data.scores[data.scores$habitat_type == "WFF", ][chull(data.scores[data.scores$habitat_type == "WFF", c("MDS1", "MDS2")]), ] 
(hull.data = rbind(habitat_type_crop, habitat_type_road_verge, habitat_type_WFF))

second_bee_transect_NMDS_plot = ggplot() + 
  geom_text(data = species.scores, aes(x = MDS1, y = MDS2, label = species, fontface = "italic"), alpha = 0.5, size = 2, position = position_jitter(width = 0.1, height = 0.1)) + 
  geom_jitter(data = data.scores, aes(x = MDS1, y = MDS2, colour = habitat_type), size = 3, shape = 4, width = 0.05, height = 0.05) + 
  geom_polygon(data = hull.data, aes(x = MDS1, y = MDS2, fill = habitat_type, group = habitat_type), alpha = 0.30) + 
  scale_colour_manual(values = c("crop" = "saddlebrown", "road_verge" = "limegreen", "WFF" = "deeppink"), labels = c("crop", "road verge", "WFF"), name = "habitat type") +
  scale_fill_manual(values = c("crop" = "saddlebrown", "road_verge" = "limegreen", "WFF" = "deeppink"), labels = c("crop", "road verge", "WFF"), name = "habitat type") + 
  annotate("text", x = -0.2, y = 1.35, label = "R^2 = 0.52732\np-value = 0.001\nstress = 0.1009\n", size = 3) +
  theme_bw(base_size = 14)
print(second_bee_transect_NMDS_plot)

# all in one
second_bee_transect_plot = ggarrange(second_bee_transect_samplesize_merged_plot, second_bee_transect_indiv_samplesize_merged_plot, second_bee_transect_NMDS_plot,
                                     ncol = 3, nrow = 1, labels = c("d", "e", "f"),
                                     common.legend = TRUE, legend = "bottom")
print(second_bee_transect_plot)
annotate_figure(second_bee_transect_plot,
                top = text_grob("Bee transect sampling, 2022 mid-summer", face = "bold", size = 16))
# ggsave("/second_bee_2024_10_20.pdf", width = 300, height = 130, units = "mm")


######################################################################## 
################################# HOVERFLIES #################################
######################################################################## 

######################################################### 
################## SPECIES NUMBER ################## 
######################################################### 
hf_transect = read.table("/hoverfly_dataset_2024_10_20.csv", header = TRUE, sep = ";", na.strings = "NA", dec = ".")
str(hf_transect) # 44

hf_transect$transect_id = paste(hf_transect$field, hf_transect$transect_location, hf_transect$transect, sep = "_")
hf_transect$field = as.factor(hf_transect$field)
hf_transect$transect_location = as.factor(hf_transect$transect_location)
hf_transect$transect = as.factor(hf_transect$transect)
hf_transect$habitat_type = as.factor(hf_transect$habitat_type)
hf_transect$sample = as.factor(hf_transect$sample)
hf_transect$catch = as.factor(hf_transect$catch)
hf_transect$family = as.factor(hf_transect$family)
hf_transect$species = as.factor(hf_transect$species)
hf_transect = subset(hf_transect, hf_transect$catch == "yes") # we need only the captured hoverflies
hf_transect$catch = droplevels(hf_transect$catch)
str(hf_transect)  # 18

hf_transect_samplesize = hf_transect %>% 
  group_by(transect_id) %>%
  summarise(n_distinct(species)) 
print(hf_transect_samplesize, n = 14) # how many distict species are in each transect
hf_transect_samplesize$field = c(rep("1", 2), rep("2", 2), rep("3", 1), rep("4", 1), rep("5", 2), rep("6", 3), rep("7", 3)) 
hf_transect_samplesize$transect_location = c(rep("WFF", 3), rep("control", 1), rep("WFF", 1), rep("control", 1),  rep("WFF", 4), rep("control", 1), rep("WFF", 2), rep("control", 1))
hf_transect_samplesize$transect = c("A", "B", "B", "A", "B", "A", "A", "B", "A", "B", "A", "A", "B", "A")
names(hf_transect_samplesize)[names(hf_transect_samplesize)== "n_distinct(species)"] = "number_of_species"
print(hf_transect_samplesize, n = 19)

hf_transect_samplesize$transect_id = as.factor(hf_transect_samplesize$transect_id)
hf_transect_samplesize$field = as.factor(hf_transect_samplesize$field)
hf_transect_samplesize$transect_location = as.factor(hf_transect_samplesize$transect_location)
hf_transect_samplesize$transect = as.factor(hf_transect_samplesize$transect)
hf_transect_samplesize$transect_location_id = paste(hf_transect_samplesize$transect_location, hf_transect_samplesize$transect, sep = "_")
hf_transect_samplesize

hf_transect_samplesize$habitat_type = ifelse(hf_transect_samplesize$transect_location_id == "control_A" | hf_transect_samplesize$transect_location_id == "control_B", "road_verge", ifelse(hf_transect_samplesize$transect_location_id == "WFF_E" | hf_transect_samplesize$transect_location_id == "WFF_F", "crop", "WFF")) 
hf_transect_samplesize$habitat_type = as.factor(hf_transect_samplesize$habitat_type)
hf_transect_samplesize_merged = aggregate(hf_transect_samplesize$number_of_species, by = list(field = hf_transect_samplesize$field, habitat_type = hf_transect_samplesize$habitat_type), function(x) mean(x, na.rm = TRUE)) # how many species are in each fields' habitat on average
names(hf_transect_samplesize_merged)[names(hf_transect_samplesize_merged) == "x"] = "mean_number_of_species"
hf_transect_samplesize_merged


NAdata = data.frame(field = c("1", "2", "3", "4", "5", "6", "7", "8", "1", "3", "5", "8", "4", "8"),
                    habitat_type = c("crop", "crop", "crop", "crop", "crop", "crop", "crop", "crop", "road_verge", "road_verge", "road_verge", "road_verge", "WFF", "WFF"),
                    mean_number_of_species = rep(0, 14))
hf_transect_samplesize_merged = rbind(hf_transect_samplesize_merged, NAdata)
hf_transect_samplesize_merged$habitat_type = ordered(hf_transect_samplesize_merged$habitat_type, levels = c("crop", "road_verge", "WFF"))

# modeling
head(hf_transect_samplesize)
mod_05 = glmmTMB(number_of_species ~ habitat_type + (1|field/transect_id), data = hf_transect_samplesize, family = poisson)
summary(mod_05)
# Random effects:
#   Groups            Name        Variance  Std.Dev. 
#  transect_id:field (Intercept) 1.818e-10 1.348e-05
# field             (Intercept) 8.212e-11 9.062e-06 
# Fixed effects:
#                         Estimate Std. Error z value Pr(>|z|)    
# (Intercept)     -9.116e-13  5.000e-01   0.000    1.000
# habitat_typeWFF  2.624e-01  5.718e-01   0.459    0.646
pht_mod_05 = glht(mod_05, linfct = mcp(habitat_type = "Tukey"))
summary(pht_mod_05)
#                         Estimate Std. Error z value Pr(>|z|)    
# WFF - road_verge == 0   0.2624     0.5718   0.459    0.646
(summary_mod_05 = summary(mod_05))
(coeff_mod_05 = summary_mod_05$coefficients$cond)


######################################################### 
################## NUMBER OF INDIVIDUALS ################## 
######################################################### 
hf_transect_indiv = read.table("/hoverfly_dataset_2024_10_20.csv", header = TRUE, sep = ";", na.strings = "NA", dec = ".")
str(hf_transect_indiv) # 44

hf_transect_indiv$transect_id = paste(hf_transect_indiv$field, hf_transect_indiv$transect_location, hf_transect_indiv$transect, sep = "_")
hf_transect_indiv$field = as.factor(hf_transect_indiv$field)
hf_transect_indiv$transect_location = as.factor(hf_transect_indiv$transect_location)
hf_transect_indiv$transect = as.factor(hf_transect_indiv$transect)
hf_transect_indiv$habitat_type = as.factor(hf_transect_indiv$habitat_type)
hf_transect_indiv$sample = as.factor(hf_transect_indiv$sample)
hf_transect_indiv$catch = as.factor(hf_transect_indiv$catch)
hf_transect_indiv$family = as.factor(hf_transect_indiv$family)
hf_transect_indiv$species = as.factor(hf_transect_indiv$species)
str(hf_transect_indiv)  # 44

sum(hf_transect_indiv$number_all_individual[hf_transect_indiv$catch == "yes"], na.rm = T) # 18
sum(hf_transect_indiv$number_all_individual[hf_transect_indiv$catch == "no"], na.rm = T) # 16
16/(16+18)*100 # 47.05882% of all observed individuals was not captured

# how many individuals are on a given transect?
hf_transect_indiv_samplesize = aggregate(hf_transect_indiv$number_all_individual, by = list(field = hf_transect_indiv$field, transect_location = hf_transect_indiv$transect_location, transect = hf_transect_indiv$transect, transect_id = hf_transect_indiv$transect_id), function(x) sum(x, na.rm = TRUE))
names(hf_transect_indiv_samplesize)[names(hf_transect_indiv_samplesize) == "x"] = "number_of_individuals"
hf_transect_indiv_samplesize$transect_id = as.factor(hf_transect_indiv_samplesize$transect_id)
hf_transect_indiv_samplesize$transect_location_id = paste(hf_transect_indiv_samplesize$transect_location, hf_transect_indiv_samplesize$transect, sep = "_")
hf_transect_indiv_samplesize$transect_location_id = as.factor(hf_transect_indiv_samplesize$transect_location_id)
str(hf_transect_indiv_samplesize) # 31
hf_transect_indiv_samplesize

hf_transect_indiv_samplesize$habitat_type = ifelse(hf_transect_indiv_samplesize$transect_location_id == "control_A" | hf_transect_indiv_samplesize$transect_location_id == "control_B", "road_verge", ifelse(hf_transect_indiv_samplesize$transect_location_id == "WFF_E" | hf_transect_indiv_samplesize$transect_location_id == "WFF_F", "crop", "WFF"))
hf_transect_indiv_samplesize$habitat_type = as.factor(hf_transect_indiv_samplesize$habitat_type)
hf_transect_indiv_samplesize_merged = aggregate(hf_transect_indiv_samplesize$number_of_individuals, by = list(field = hf_transect_indiv_samplesize$field, habitat_type = hf_transect_indiv_samplesize$habitat_type), function(x) mean(x, na.rm = TRUE))
names(hf_transect_indiv_samplesize_merged)[names(hf_transect_indiv_samplesize_merged) == "x"] = "mean_number_of_individuals"
hf_transect_indiv_samplesize_merged

NAdata = data.frame(field = c("3","5", "4", "8"),
                    habitat_type = c("crop", "road_verge", "WFF", "WFF"),
                    mean_number_of_individuals = rep(0, 4))
(hf_transect_indiv_samplesize_merged = rbind(hf_transect_indiv_samplesize_merged, NAdata))


# modeling
head(hf_transect_indiv_samplesize)
mod_06 = glmmTMB(number_of_individuals ~ habitat_type + (1|field/transect_id), data = hf_transect_indiv_samplesize, family = poisson)
summary(mod_06)
# Random effects:
#   Groups            Name        Variance  Std.Dev. 
# transect_id:field (Intercept) 1.060e-09 3.256e-05
# field             (Intercept) 5.594e-02 2.365e-01 
# Fixed effects:
#                         Estimate Std. Error z value Pr(>|z|)    
# (Intercept)             -1.1186     0.5107  -2.190 0.028510 *  
# habitat_typeroad_verge   1.1241     0.6054   1.857 0.063340 .  
# habitat_typeWFF          1.8438     0.5495   3.355 0.000793 ***
pht_mod_06 = glht(mod_06, linfct = mcp(habitat_type = "Tukey"))
summary(pht_mod_06)
#                         Estimate Std. Error z value Pr(>|z|)    
# road_verge - crop == 0   1.1241     0.6054   1.857  0.14740   
# WFF - crop == 0          1.8438     0.5495   3.355  0.00224 **
# WFF - road_verge == 0    0.7197     0.4093   1.758  0.17926   
# crop , road verge , WFF 
(summary_mod_06 = summary(mod_06))
(coeff_mod_06 = summary_mod_06$coefficients$cond)


######################################################### 
################## NMDS ################## 
######################################################### 
hf_transect_NMDS = read.table("/hoverfly_dataset_2024_10_20.csv", header = TRUE, sep = ";", na.strings = "NA", dec = ".")
str(hf_transect_NMDS) # 44

hf_transect_NMDS = subset(hf_transect_NMDS, select = c(field, transect, transect_location, round, sample, catch, family, species, number_all_individual))

# adding the imaginary dummy species to the real dataset
field = c(rep(c(rep("1", 6), rep("2", 6), rep("3", 6),  rep("4", 6), rep("5", 6),  rep("6", 6),  rep("7", 6),  rep("8", 6))))
transect = c(rep(c("A", "B", "A", "B", "E", "F"), 8)) # 32
transect_location = c(rep(c(rep("control", 2), rep("WFF", 4)), 8))
round = c(rep(1, 48))
sample = "dummy"
species = "dummy species"
catch = "yes"
family = "dummy"
number_all_individual = 1
dummy = data.frame(field, transect_location, transect, round, sample, family, species, catch, number_all_individual) # family,

hf_transect_NMDS = merge(hf_transect_NMDS, dummy, all = T)

hf_transect_NMDS$transect_location_id = paste(hf_transect_NMDS$transect_location, hf_transect_NMDS$transect, sep = "_")
hf_transect_NMDS$transect_location_id = as.factor(hf_transect_NMDS$transect_location_id)
str(hf_transect_NMDS) # 92

hf_transect_NMDS$habitat_type = ifelse(hf_transect_NMDS$transect_location_id == "control_A" | hf_transect_NMDS$transect_location_id == "control_B", "road_verge", ifelse(hf_transect_NMDS$transect_location_id == "WFF_E" | hf_transect_NMDS$transect_location_id == "WFF_F", "crop", "WFF"))

hf_transect_NMDS$field = as.factor(hf_transect_NMDS$field)
hf_transect_NMDS$transect = as.factor(hf_transect_NMDS$transect)
hf_transect_NMDS$transect_location = as.factor(hf_transect_NMDS$transect_location)
hf_transect_NMDS$sample = as.factor(hf_transect_NMDS$sample)
hf_transect_NMDS$catch = as.factor(hf_transect_NMDS$catch)
hf_transect_NMDS$family = as.factor(hf_transect_NMDS$family)
hf_transect_NMDS$species = as.factor(hf_transect_NMDS$species)
hf_transect_NMDS$habitat_type = as.factor(hf_transect_NMDS$habitat_type)

hf_transect_NMDS = subset(hf_transect_NMDS, hf_transect_NMDS$catch == "yes")
hf_transect_NMDS$catch = droplevels(hf_transect_NMDS$catch) # we need all the captured hfs...

hf_transect_NMDS = hf_transect_NMDS[order(hf_transect_NMDS$field, hf_transect_NMDS$transect_location, hf_transect_NMDS$transect, hf_transect_NMDS$transect_location_id, hf_transect_NMDS$habitat_type, hf_transect_NMDS$round, hf_transect_NMDS$sample, hf_transect_NMDS$catch, hf_transect_NMDS$family, hf_transect_NMDS$species, hf_transect_NMDS$number_all_individual), ]
hf_transect_NMDS$field_habitat_type_id = as.factor(paste(hf_transect_NMDS$field, hf_transect_NMDS$habitat_type, sep = "_"))
str(hf_transect_NMDS) # 66

hf_transect_NMDS_aggr = aggregate(hf_transect_NMDS$number_all_individual, by = list(field = hf_transect_NMDS$field, habitat_type = hf_transect_NMDS$habitat_type, field_habitat_type_id = hf_transect_NMDS$field_habitat_type_id, species = hf_transect_NMDS$species), function(x) sum(x, na.rm = TRUE))
names(hf_transect_NMDS_aggr)[names(hf_transect_NMDS_aggr) == "x"] = "abundance"
hf_transect_NMDS_aggr$species = droplevels(hf_transect_NMDS_aggr$species) 
str(hf_transect_NMDS_aggr) # 38
# a given species present on a given field's given habitat type with X amount of individuals

hf_transect_NMDS_aggr_wide = spread(hf_transect_NMDS_aggr, species, abundance) 
hf_transect_NMDS_aggr_wide[is.na(hf_transect_NMDS_aggr_wide)] = 0 

rownames(hf_transect_NMDS_aggr_wide) = hf_transect_NMDS_aggr_wide$field_habitat_type_id
str(hf_transect_NMDS_aggr_wide) # 24 obs. of  11 variables

hf_transect_NMDS_aggr_wide_indiv_number = hf_transect_NMDS_aggr_wide[, 4:ncol(hf_transect_NMDS_aggr_wide)]
rownames(hf_transect_NMDS_aggr_wide_indiv_number) = hf_transect_NMDS_aggr_wide$field_habitat_type_id
str(hf_transect_NMDS_aggr_wide_indiv_number) # 24 obs. of  8 variables

hf_transect_NMDS_aggr_wide$code = hf_transect_NMDS_aggr_wide$field_habitat_type_id
hf_transect_NMDS_aggr_wide_code_unlock = subset(hf_transect_NMDS_aggr_wide, select = c(code, field, habitat_type))

(adonis_model_1 = adonis2(hf_transect_NMDS_aggr_wide_indiv_number ~ habitat_type, data = hf_transect_NMDS_aggr_wide_code_unlock, by = NULL, distance = "bray")) 
#           Df SumOfSqs      R2      F Pr(>F)    
# Model     2  0.29717 0.37678 6.348  0.003 **
# Residual 21  0.49153 0.62322                
# Total    23  0.78870 1.00000  

(hf_NMDS = metaMDS(hf_transect_NMDS_aggr_wide_indiv_number, distance = "bray", k = 2)) 
# Stress:    tress is (nearly) zero: you may have insufficient data 
stressplot(hf_NMDS) 


#################################################
############### BETA DIVERSITY ##################
#################################################
(alfa = hf_transect %>% 
    group_by(habitat_type) %>%
    summarise(n_distinct(species))) 
# 2 road_verge                      3
# 3 WFF                             5
(gamma = length(levels(hf_transect$species))) 
# 8
(beta = gamma/alfa)
# road_verge         WFF 
# 2.666667    1.600000

## Bray-Curtis dissimilarity for each habitat type
# hf_crop = subset(hf_transect_NMDS_aggr_wide, habitat_type == "crop")[, 5:ncol(hf_transect_NMDS_aggr_wide)-1]
hf_road_verge = subset(hf_transect_NMDS_aggr_wide, habitat_type == "road_verge")[, 5:ncol(hf_transect_NMDS_aggr_wide)-1]
hf_WFF = subset(hf_transect_NMDS_aggr_wide, habitat_type == "WFF")[, 5:ncol(hf_transect_NMDS_aggr_wide)-1]
# (hf_beta_crop = mean(vegdist(hf_crop, method = "bray"))) # 0
(hf_beta_road_verge = mean(vegdist(hf_road_verge, method = "bray"))) # 0.1738095
(hf_beta_WFF = mean(vegdist(hf_WFF, method = "bray"))) # 0.2744692

## pairwise comparison & B-C dissimilarity
# mean_hf_crop = colMeans(hf_crop)
mean_hf_road_verge = colMeans(hf_road_verge)
mean_hf_WFF = colMeans(hf_WFF)
mean_hf_abundances = rbind(mean_hf_road_verge = mean_hf_road_verge, mean_hf_WFF = mean_hf_WFF) # mean_hf_crop = mean_hf_crop,
(hf_bray_curtis_matrix = vegdist(mean_hf_abundances, method = "bray"))
#             mean_hf_road_verge
# mean_hf_WFF               0.32


#################################################
################# FIGURE ########################
#################################################
hf_transect_samplesize_merged_plot = ggplot(hf_transect_samplesize_merged, aes(habitat_type, mean_number_of_species)) +
  geom_point(aes(col = habitat_type), shape = 4, size = 2.5, position = position_jitter(height = 0, width = .1)) +
  stat_summary(fun.y = mean, na.rm = TRUE, 
               geom = "point", color = "grey50") +
  stat_summary(fun.data = mean_cl_normal, na.rm =TRUE, 
               geom = "errorbar", width = .2, color = "grey50") +
  ylab("species number (mean ± SD)") +
  xlab("habitat type") +
  scale_x_discrete(labels = c("crop" = "crop", "road_verge" = "road verge", "WFF" = "WFF")) +
  geom_text(data = data.frame(), aes(x = levels(hf_transect_samplesize_merged$habitat_type), y = 2.1, label = c("Tukey-test:  ", "A", "A")), size = 4) +
  scale_colour_manual(values = c("crop" = "saddlebrown", "road_verge" = "limegreen", "WFF" = "deeppink"), labels = c("crop", "road verge", "WFF"), name = "habitat type") +
  theme_bw(base_size = 14)
print(hf_transect_samplesize_merged_plot)

hf_transect_indiv_samplesize_merged_plot = ggplot(hf_transect_indiv_samplesize_merged, aes(habitat_type, mean_number_of_individuals)) +
  geom_point(aes(col = habitat_type), shape = 4, size = 2.5, position = position_jitter(height = 0, width = .1), show.legend = FALSE) +
  stat_summary(fun.y = mean, na.rm = TRUE, 
               geom = "point", color = "grey50") +
  stat_summary(fun.data = mean_cl_normal, na.rm =TRUE, 
               geom = "errorbar", width = .2, color = "grey50") +
  ylab("number of individuals (mean ± SD)") +
  xlab("habitat type") +
  scale_x_discrete(labels = c("crop" = "crop", "road_verge" = "road verge", "WFF" = "WFF")) +
  geom_text(data = data.frame(), aes(x = levels(hf_transect_indiv_samplesize_merged$habitat_type), y = 3.7, label = c("Tukey-test: A", "AB", "B")), size = 4) +
  scale_colour_manual(values = c("crop" = "saddlebrown", "road_verge" = "limegreen", "WFF" = "deeppink"), labels = c("crop", "road verge", "WFF"), name = "habitat type") +
  theme_bw(base_size = 14)
print(hf_transect_indiv_samplesize_merged_plot)

# nmds
hf_NMDS
hf_NMDS$species # NMDS scores of species
(hf_NMDS$abbr_name = make.cepnames(rownames(hf_NMDS$species))) 
hf_NMDS$point # NMDS scores of locations
hf_transect_NMDS_aggr_wide_code_unlock$habitat_type # habitat types of locations

data.scores = as.data.frame(hf_NMDS$points)
data.scores$site = rownames(data.scores) 
data.scores$habitat_type = hf_transect_NMDS_aggr_wide_code_unlock$habitat_type
head(data.scores)

(species.scores = as.data.frame(hf_NMDS$species))
(species.scores$species = hf_NMDS$abbr_name )
head(species.scores)  

habitat_type_crop = data.scores[data.scores$habitat_type == "crop", ][chull(data.scores[data.scores$habitat_type == "crop", c("MDS1", "MDS2")]), ] 
habitat_type_road_verge = data.scores[data.scores$habitat_type == "road_verge", ][chull(data.scores[data.scores$habitat_type == "road_verge", c("MDS1", "MDS2")]), ] 
habitat_type_WFF = data.scores[data.scores$habitat_type == "WFF", ][chull(data.scores[data.scores$habitat_type == "WFF", c("MDS1", "MDS2")]), ] 
(hull.data = rbind(habitat_type_crop, habitat_type_road_verge, habitat_type_WFF))

hf_transect_NMDS_plot = ggplot() + 
  geom_text(data = species.scores, aes(x = MDS1, y = MDS2, label = species, fontface = "italic"), alpha = 0.5, size = 2, position = position_jitter(width = 0.1, height = 0.1)) + 
  geom_jitter(data = data.scores, aes(x = MDS1, y = MDS2, colour = habitat_type), size = 3, shape = 4, width = 0.05, height = 0.05) + 
  geom_polygon(data = hull.data, aes(x = MDS1, y = MDS2, fill = habitat_type, group = habitat_type), alpha = 0.30) + 
  scale_colour_manual(values = c("crop" = "saddlebrown", "road_verge" = "limegreen", "WFF" = "deeppink"), labels = c("crop", "road verge", "WFF"), name = "habitat type") +
  scale_fill_manual(values = c("crop" = "saddlebrown", "road_verge" = "limegreen", "WFF" = "deeppink"), labels = c("crop", "road verge", "WFF"), name = "habitat type") + 
  annotate("text", x = 1, y = 0.63, label = "R^2 = 0.3768\np-value = 0.003\nstress is nearly zero\n", size = 3) +
  theme_bw(base_size = 14)
print(hf_transect_NMDS_plot)


# all in one
hf_transect_plot = ggarrange(hf_transect_samplesize_merged_plot, hf_transect_indiv_samplesize_merged_plot, hf_transect_NMDS_plot,
                             ncol = 3, nrow = 1, labels = c("a", "b", "c"),
                             common.legend = TRUE, legend = "bottom")
print(hf_transect_plot)
annotate_figure(hf_transect_plot,
                top = text_grob("Hoverfly transect sampling, 2022 early summer", face = "bold", size = 16))
# ggsave("/hoverfly_2024_10_20.pdf", width = 300, height = 130, units = "mm")


######################################################################## 
################################# SPIDERS ##############################
######################################################################## 

######################################################### 
################## SPECIES NUMBER ################## 
######################################################### 
spider_transect = read.table("spider_dataset_2024_10_20.csv", header = TRUE, sep = ";", na.strings = "NA", dec = ".")
str(spider_transect) # 90

spider_transect$transect_id = as.factor(paste(spider_transect$field, spider_transect$transect_location, spider_transect$transect, sep = "_"))
spider_transect$field = as.factor(spider_transect$field)
spider_transect$transect_location = as.factor(spider_transect$transect_location)
spider_transect$transect = as.factor(spider_transect$transect)
spider_transect$habitat_type = as.factor(spider_transect$habitat_type)
spider_transect$family = as.factor(spider_transect$family)
spider_transect$species = as.factor(spider_transect$species)
spider_transect$life_stage = as.factor(spider_transect$life_stage)
spider_transect = subset(spider_transect, spider_transect$life_stage == "adult") # we need only the adult spiders
spider_transect$life_stage = droplevels(spider_transect$life_stage)
str(spider_transect)  # 32

spider_transect_samplesize = spider_transect %>% 
  group_by(transect_id) %>%
  summarise(n_distinct(species)) 
print(spider_transect_samplesize, n = 14) # how many distinct species are in each transect
spider_transect_samplesize$field = c(rep("1", 3), rep("2", 1), rep("3", 1), rep("4", 2), rep("5", 2), rep("6", 4), rep("7", 1)) 
spider_transect_samplesize$transect_location = c(rep("control", 2), rep("WFF", 1), rep("control", 3), rep("WFF", 1), rep("control", 4),  rep("WFF", 3))
spider_transect_samplesize$transect = c("A", "B", "A", "B", "B", "A", "E", "A", "B", "A", "B", "E", "F", "E")
names(spider_transect_samplesize)[names(spider_transect_samplesize)== "n_distinct(species)"] = "number_of_species"
print(spider_transect_samplesize, n = 14)

spider_transect_samplesize$transect_id = as.factor(spider_transect_samplesize$transect_id)
spider_transect_samplesize$field = as.factor(spider_transect_samplesize$field)
spider_transect_samplesize$transect_location = as.factor(spider_transect_samplesize$transect_location)
spider_transect_samplesize$transect = as.factor(spider_transect_samplesize$transect)
spider_transect_samplesize$transect_location_id = paste(spider_transect_samplesize$transect_location, spider_transect_samplesize$transect, sep = "_")
spider_transect_samplesize

spider_transect_samplesize$habitat_type = ifelse(spider_transect_samplesize$transect_location_id == "control_A" | spider_transect_samplesize$transect_location_id == "control_B", "road_verge", ifelse(spider_transect_samplesize$transect_location_id == "WFF_E" | spider_transect_samplesize$transect_location_id == "WFF_F", "crop", "WFF")) 
spider_transect_samplesize$habitat_type = as.factor(spider_transect_samplesize$habitat_type)
spider_transect_samplesize_merged = aggregate(spider_transect_samplesize$number_of_species, by = list(field = spider_transect_samplesize$field, habitat_type = spider_transect_samplesize$habitat_type), function(x) mean(x, na.rm = TRUE)) # how many species are in each fields' habitat on average
names(spider_transect_samplesize_merged)[names(spider_transect_samplesize_merged) == "x"] = "mean_number_of_species"
spider_transect_samplesize_merged

NAdata = data.frame(field = c("1", "2", "3", "5", "8",
                              "7", "8", 
                              "2", "3", "4", "5", "6", "7","8"),
                    habitat_type = c("crop", "crop", "crop", "crop", "crop", "road_verge", "road_verge", "WFF", "WFF", "WFF", "WFF", "WFF", "WFF", "WFF"),
                    mean_number_of_species = rep(0, 14))
spider_transect_samplesize_merged = rbind(spider_transect_samplesize_merged, NAdata)
spider_transect_samplesize_merged$habitat_type = ordered(spider_transect_samplesize_merged$habitat_type, levels = c("crop", "road_verge", "WFF"))

# modeling
head(spider_transect_samplesize)
mod_07 = glmmTMB(number_of_species ~ habitat_type + (1|field/transect_id), data = spider_transect_samplesize, family = poisson)
summary(mod_07)
# Random effects:
#   Groups            Name        Variance  Std.Dev. 
# transect_id:field (Intercept) 4.005e-09 6.329e-05
# field             (Intercept) 6.843e-02 2.616e-01
# Fixed effects:
#                         Estimate Std. Error z value Pr(>|z|)    
# (Intercept)              0.2346     0.6101   0.384    0.701
# habitat_typeroad_verge   0.7714     0.6063   1.272    0.203
# habitat_typeWFF         -0.1279     1.3108  -0.098    0.922
pht_mod_07 = glht(mod_07, linfct = mcp(habitat_type = "Tukey"))
summary(pht_mod_07)
#                         Estimate Std. Error z value Pr(>|z|)    
# road_verge - crop == 0   0.7714     0.6063   1.272    0.384
# WFF - crop == 0         -0.1279     1.3108  -0.098    0.994
# WFF - road_verge == 0   -0.8992     1.0845  -0.829    0.662 
(summary_mod_07 = summary(mod_07))
(coeff_mod_07 = summary_mod_07$coefficients$cond)


######################################################### 
################## NUMBER OF INDIVIDUALS ################## 
######################################################### 
spider_transect_indiv = read.table("spider_dataset_2024_10_20.csv", header = TRUE, sep = ";", na.strings = "NA", dec = ".")
str(spider_transect_indiv) # 90

spider_transect_indiv$transect_id = paste(spider_transect_indiv$field, spider_transect_indiv$transect_location, spider_transect_indiv$transect, sep = "_")
spider_transect_indiv$field = as.factor(spider_transect_indiv$field)
spider_transect_indiv$transect_location = as.factor(spider_transect_indiv$transect_location)
spider_transect_indiv$transect = as.factor(spider_transect_indiv$transect)
spider_transect_indiv$habitat_type = as.factor(spider_transect_indiv$habitat_type)
spider_transect_indiv$life_stage = as.factor(spider_transect_indiv$life_stage)
spider_transect_indiv$family = as.factor(spider_transect_indiv$family)
spider_transect_indiv$species = as.factor(spider_transect_indiv$species)
str(spider_transect_indiv)  # 90

sum(spider_transect_indiv$number_all_individual[spider_transect_indiv$life_stage == "adult"], na.rm = T) # 41
sum(spider_transect_indiv$number_all_individual[spider_transect_indiv$life_stage == "juvenile"], na.rm = T) # 49
49/(49+41)*100 # 54.44444% of all captured individuals was not juvenile

# how many individuals are on a given transect?
spider_transect_indiv_samplesize = aggregate(spider_transect_indiv$number_all_individual, by = list(field = spider_transect_indiv$field, transect_location = spider_transect_indiv$transect_location, transect = spider_transect_indiv$transect, transect_id = spider_transect_indiv$transect_id), function(x) sum(x, na.rm = TRUE))
names(spider_transect_indiv_samplesize)[names(spider_transect_indiv_samplesize) == "x"] = "number_of_individuals"
spider_transect_indiv_samplesize$transect_id = as.factor(spider_transect_indiv_samplesize$transect_id)
spider_transect_indiv_samplesize$transect_location_id = paste(spider_transect_indiv_samplesize$transect_location, spider_transect_indiv_samplesize$transect, sep = "_")
spider_transect_indiv_samplesize$transect_location_id = as.factor(spider_transect_indiv_samplesize$transect_location_id)
str(spider_transect_indiv_samplesize) # 48
spider_transect_indiv_samplesize

spider_transect_indiv_samplesize$habitat_type = ifelse(spider_transect_indiv_samplesize$transect_location_id == "control_A" | spider_transect_indiv_samplesize$transect_location_id == "control_B", "road_verge", ifelse(spider_transect_indiv_samplesize$transect_location_id == "WFF_E" | spider_transect_indiv_samplesize$transect_location_id == "WFF_F", "crop", "WFF"))
spider_transect_indiv_samplesize$habitat_type = as.factor(spider_transect_indiv_samplesize$habitat_type)
spider_transect_indiv_samplesize_merged = aggregate(spider_transect_indiv_samplesize$number_of_individuals, by = list(field = spider_transect_indiv_samplesize$field, habitat_type = spider_transect_indiv_samplesize$habitat_type), function(x) mean(x, na.rm = TRUE))
names(spider_transect_indiv_samplesize_merged)[names(spider_transect_indiv_samplesize_merged) == "x"] = "mean_number_of_individuals"
spider_transect_indiv_samplesize_merged

NAdata = data.frame(field = c("3","5", "4", "8"),
                     habitat_type = c("crop", "road_verge", "WFF", "WFF"),
                     mean_number_of_individuals = rep(0, 4))
(spider_transect_indiv_samplesize_merged = rbind(spider_transect_indiv_samplesize_merged, NAdata))

# modeling
head(spider_transect_indiv_samplesize)
mod_08 = glmmTMB(number_of_individuals ~ habitat_type + (1|field/transect_id), data = spider_transect_indiv_samplesize, family = poisson)
summary(mod_08)
# Random effects:
#   Groups            Name        Variance  Std.Dev. 
# transect_id:field (Intercept) 1.0358   1.0177  
# field             (Intercept) 0.2305   0.4801 
# Fixed effects:
#                         Estimate Std. Error z value Pr(>|z|)    
# (Intercept)            -1.26869    0.55986  -2.266 0.023446 *  
# habitat_typeroad_verge  2.21851    0.57805   3.838 0.000124 ***
# habitat_typeWFF         0.05128    0.66417   0.077 0.938454  
pht_mod_08 = glht(mod_08, linfct = mcp(habitat_type = "Tukey"))
summary(pht_mod_08)
#                         Estimate Std. Error z value Pr(>|z|)    
# road_verge - crop == 0  2.21851    0.57805   3.838 0.000368 ***
# WFF - crop == 0         0.05128    0.66417   0.077 0.996696    
# WFF - road_verge == 0  -2.16722    0.56260  -3.852 0.000340 ***
(summary_mod_08 = summary(mod_08))
(coeff_mod_08 = summary_mod_08$coefficients$cond)


######################################################### 
################## NMDS ################## 
######################################################### 
spider_transect_NMDS = read.table("spider_dataset_2024_10_20.csv", header = TRUE, sep = ";", na.strings = "NA", dec = ".")
str(spider_transect_NMDS) # 90

spider_transect_NMDS = subset(spider_transect_NMDS, select = c(field, transect, transect_location, round, life_stage, family, species, number_all_individual))

# adding the imaginary dummy species to the real dataset
field = c(rep(c(rep("1", 6), rep("2", 6), rep("3", 6),  rep("4", 6), rep("5", 6),  rep("6", 6),  rep("7", 6),  rep("8", 6))))
transect = c(rep(c("A", "B", "A", "B", "E", "F"), 8)) # 32
transect_location = c(rep(c(rep("control", 2), rep("WFF", 4)), 8))
round = c(rep(1, 48))
species = "dummy species"
life_stage = "adult"
family = "dummy"
number_all_individual = 1
dummy = data.frame(field, transect_location, transect, round, family, species, life_stage, number_all_individual) # family,

spider_transect_NMDS = merge(spider_transect_NMDS, dummy, all = T)

spider_transect_NMDS$transect_location_id = paste(spider_transect_NMDS$transect_location, spider_transect_NMDS$transect, sep = "_")
spider_transect_NMDS$transect_location_id = as.factor(spider_transect_NMDS$transect_location_id)
str(spider_transect_NMDS) # 138

spider_transect_NMDS$habitat_type = ifelse(spider_transect_NMDS$transect_location_id == "control_A" | spider_transect_NMDS$transect_location_id == "control_B", "road_verge", ifelse(spider_transect_NMDS$transect_location_id == "WFF_E" | spider_transect_NMDS$transect_location_id == "WFF_F", "crop", "WFF"))

spider_transect_NMDS$field = as.factor(spider_transect_NMDS$field)
spider_transect_NMDS$transect = as.factor(spider_transect_NMDS$transect)
spider_transect_NMDS$transect_location = as.factor(spider_transect_NMDS$transect_location)
spider_transect_NMDS$family = as.factor(spider_transect_NMDS$family)
spider_transect_NMDS$species = as.factor(spider_transect_NMDS$species)
spider_transect_NMDS$habitat_type = as.factor(spider_transect_NMDS$habitat_type)
spider_transect_NMDS$life_stage = as.factor(spider_transect_NMDS$life_stage)
spider_transect_NMDS = subset(spider_transect_NMDS, spider_transect_NMDS$life_stage == "adult")
spider_transect_NMDS$life_stage = droplevels(spider_transect_NMDS$life_stage) 

spider_transect_NMDS = spider_transect_NMDS[order(spider_transect_NMDS$field, spider_transect_NMDS$transect_location, spider_transect_NMDS$transect, spider_transect_NMDS$transect_location_id, spider_transect_NMDS$habitat_type, spider_transect_NMDS$round, spider_transect_NMDS$family, spider_transect_NMDS$species, spider_transect_NMDS$number_all_individual), ]
spider_transect_NMDS$field_habitat_type_id = as.factor(paste(spider_transect_NMDS$field, spider_transect_NMDS$habitat_type, sep = "_"))
str(spider_transect_NMDS) # 80

spider_transect_NMDS_aggr = aggregate(spider_transect_NMDS$number_all_individual, by = list(field = spider_transect_NMDS$field, habitat_type = spider_transect_NMDS$habitat_type, field_habitat_type_id = spider_transect_NMDS$field_habitat_type_id, species = spider_transect_NMDS$species), function(x) sum(x, na.rm = TRUE))
names(spider_transect_NMDS_aggr)[names(spider_transect_NMDS_aggr) == "x"] = "abundance"
spider_transect_NMDS_aggr$species = droplevels(spider_transect_NMDS_aggr$species) 
str(spider_transect_NMDS_aggr) # 31
# a given species present on a given field's given habitat type with X amount of individuals

spider_transect_NMDS_aggr_wide = spread(spider_transect_NMDS_aggr, species, abundance) 
spider_transect_NMDS_aggr_wide[is.na(spider_transect_NMDS_aggr_wide)] = 0

rownames(spider_transect_NMDS_aggr_wide) = spider_transect_NMDS_aggr_wide$field_habitat_type_id
str(spider_transect_NMDS_aggr_wide) # 24 obs. of  27 variables

spider_transect_NMDS_aggr_wide_indiv_number = spider_transect_NMDS_aggr_wide[, 4:ncol(spider_transect_NMDS_aggr_wide)]
rownames(spider_transect_NMDS_aggr_wide_indiv_number) = spider_transect_NMDS_aggr_wide$field_habitat_type_id
str(spider_transect_NMDS_aggr_wide_indiv_number) # 24 obs. of 24 variables

spider_transect_NMDS_aggr_wide$code = spider_transect_NMDS_aggr_wide$field_habitat_type_id
spider_transect_NMDS_aggr_wide_code_unlock = subset(spider_transect_NMDS_aggr_wide, select = c(code, field, habitat_type))

(adonis_model_1 = adonis2(spider_transect_NMDS_aggr_wide_indiv_number ~ habitat_type, data = spider_transect_NMDS_aggr_wide_code_unlock, by = NULL, distance = "bray")) 
# Df SumOfSqs      R2      F Pr(>F)    
# Model     2  0.36297 0.19178 2.4914  0.002 **
# Residual 21  1.52972 0.80822                 
# Total    23  1.89270 1.00000        

(spider_NMDS = metaMDS(spider_transect_NMDS_aggr_wide_indiv_number, distance = "bray", k = 2)) 
# Stress:    0.01807411
stressplot(spider_NMDS) 


#################################################
############### BETA DIVERSITY ##################
#################################################
## Whittaker's beta diversity
(alfa = spider_transect %>% 
   group_by(habitat_type) %>%
   summarise(n_distinct(species))) 
# 1 crop                             5
# 2 road_verge                      18
# 3 WFF                              1
(gamma = length(levels(spider_transect$species))) 
# 33
(beta = gamma/alfa)
# crop     road_verge        WFF 
# 6.600000 1.833333    33.000000

## Bray-Curtis dissimilarity for each habitat type
spider_crop = subset(spider_transect_NMDS_aggr_wide, habitat_type == "crop")[, 5:ncol(spider_transect_NMDS_aggr_wide)-1]
spider_road_verge = subset(spider_transect_NMDS_aggr_wide, habitat_type == "road_verge")[, 5:ncol(spider_transect_NMDS_aggr_wide)-1]
spider_WFF = subset(spider_transect_NMDS_aggr_wide, habitat_type == "WFF")[, 5:ncol(spider_transect_NMDS_aggr_wide)-1]
(spider_beta_crop = mean(vegdist(spider_crop, method = "bray"))) # 0.2339569
(spider_beta_road_verge = mean(vegdist(spider_road_verge, method = "bray"))) # 0.5310596
(spider_beta_WFF = mean(vegdist(spider_WFF, method = "bray"))) # 0.05

## pairwise comparison & B-C dissimilarity
mean_spider_crop = colMeans(spider_crop)
mean_spider_road_verge = colMeans(spider_road_verge)
mean_spider_WFF = colMeans(spider_WFF)
mean_spider_abundances = rbind(mean_spider_crop = mean_spider_crop, mean_spider_road_verge = mean_spider_road_verge, mean_spider_WFF = mean_spider_WFF)
(spider_bray_curtis_matrix = vegdist(mean_spider_abundances, method = "bray"))
#                         mean_spider_crop mean_spider_road_verge
# mean_spider_road_verge        0.5555556                       
# mean_spider_WFF               0.1500000              0.5151515


#################################################
################# FIGURE ########################
#################################################
spider_transect_samplesize_merged_plot = ggplot(spider_transect_samplesize_merged, aes(habitat_type, mean_number_of_species)) +
  geom_point(aes(col = habitat_type), shape = 4, size = 2.5, position = position_jitter(height = 0, width = .1)) +
  stat_summary(fun.y = mean, na.rm = TRUE, 
               geom = "point", color = "grey50") +
  stat_summary(fun.data = mean_cl_normal, na.rm =TRUE, 
               geom = "errorbar", width = .2, color = "grey50") +
  ylab("species number (mean ± SD)") +
  xlab("habitat type") +
  scale_x_discrete(labels = c("crop" = "crop", "road_verge" = "road verge", "WFF" = "WFF")) +
  geom_text(data = data.frame(), aes(x = levels(spider_transect_samplesize_merged$habitat_type), y = 6.2, label = c("Tukey-test: A", "A", "A")), size = 4) +
  scale_colour_manual(values = c("crop" = "saddlebrown", "road_verge" = "limegreen", "WFF" = "deeppink"), labels = c("crop", "road verge", "WFF"), name = "habitat type") +
  theme_bw(base_size = 14)
print(spider_transect_samplesize_merged_plot)

spider_transect_indiv_samplesize_merged_plot = ggplot(spider_transect_indiv_samplesize_merged, aes(habitat_type, mean_number_of_individuals)) +
  geom_point(aes(col = habitat_type), shape = 4, size = 2.5, position = position_jitter(height = 0, width = .1), show.legend = FALSE) +
  stat_summary(fun.y = mean, na.rm = TRUE, 
               geom = "point", color = "grey50") +
  stat_summary(fun.data = mean_cl_normal, na.rm =TRUE, 
               geom = "errorbar", width = .2, color = "grey50") +
  ylab("number of individuals (mean ± SD)") +
  xlab("habitat type") +
  scale_x_discrete(labels = c("crop" = "crop", "road_verge" = "road verge", "WFF" = "WFF")) +
  geom_text(data = data.frame(), aes(x = levels(spider_transect_indiv_samplesize_merged$habitat_type), y = 14.5, label = c("Tukey-test: A", "B", "A")), size = 4) +
  scale_colour_manual(values = c("crop" = "saddlebrown", "road_verge" = "limegreen", "WFF" = "deeppink"), labels = c("crop", "road verge", "WFF"), name = "habitat type") +
  theme_bw(base_size = 14)
print(spider_transect_indiv_samplesize_merged_plot)


# nmds
spider_NMDS
spider_NMDS$species # NMDS scores of species
(spider_NMDS$abbr_name = make.cepnames(rownames(spider_NMDS$species))) 
spider_NMDS$point # NMDS scores of locations
spider_transect_NMDS_aggr_wide_code_unlock$habitat_type # habitat types of locations

data.scores = as.data.frame(spider_NMDS$points)
data.scores$site = rownames(data.scores) 
data.scores$habitat_type = spider_transect_NMDS_aggr_wide_code_unlock$habitat_type
head(data.scores)

(species.scores = as.data.frame(spider_NMDS$species))
(species.scores$species = spider_NMDS$abbr_name )
head(species.scores)  

habitat_type_crop = data.scores[data.scores$habitat_type == "crop", ][chull(data.scores[data.scores$habitat_type == "crop", c("MDS1", "MDS2")]), ] 
habitat_type_road_verge = data.scores[data.scores$habitat_type == "road_verge", ][chull(data.scores[data.scores$habitat_type == "road_verge", c("MDS1", "MDS2")]), ] 
habitat_type_WFF = data.scores[data.scores$habitat_type == "WFF", ][chull(data.scores[data.scores$habitat_type == "WFF", c("MDS1", "MDS2")]), ] 
(hull.data = rbind(habitat_type_crop, habitat_type_road_verge, habitat_type_WFF))


spider_transect_NMDS_plot = ggplot() + 
  geom_text(data = species.scores, aes(x = MDS1, y = MDS2, label = species, fontface = "italic"), alpha = 0.5, size = 2, position = position_jitter(width = 0.1, height = 0.1)) + 
  geom_jitter(data = data.scores, aes(x = MDS1, y = MDS2, colour = habitat_type), size = 3, shape = 4, width = 0.05, height = 0.05) + 
  geom_polygon(data = hull.data, aes(x = MDS1, y = MDS2, fill = habitat_type, group = habitat_type), alpha = 0.30) + 
  scale_colour_manual(values = c("crop" = "saddlebrown", "road_verge" = "limegreen", "WFF" = "deeppink"), labels = c("crop", "road verge", "WFF"), name = "habitat type") +
  scale_fill_manual(values = c("crop" = "saddlebrown", "road_verge" = "limegreen", "WFF" = "deeppink"), labels = c("crop", "road verge", "WFF"), name = "habitat type") + 
  annotate("text", x = 0.1, y = 0.65, label = "R^2 = 0.19178\np-value = 0.002\nstress = 0.01807\n", size = 3) + 
  theme_bw(base_size = 14)
print(spider_transect_NMDS_plot)


# all in one
spider_transect_plot = ggarrange(spider_transect_samplesize_merged_plot, spider_transect_indiv_samplesize_merged_plot, spider_transect_NMDS_plot,
                                 ncol = 3, nrow = 1, labels = c("a", "b", "c"),
                                 common.legend = TRUE, legend = "bottom")
print(spider_transect_plot)
annotate_figure(spider_transect_plot,
                top = text_grob("Spider sampling, 2022 early summer", face = "bold", size = 16))
# ggsave("/spider_2024_10_20.pdf", width = 300, height = 130, units = "mm")
